# Supplementary material for: Advanced parametrization for the production of high-energy solid-state lithium pouch cells containing polymer electrolytes
Source: Nat Commun. 2024 Jul 12;15:5860. doi: 10.1038/s41467-024-50075-9 (PMC11245499; doi:10.1038/s41467-024-50075-9)
Supplement: Supplementary file 3 — Supplementary Data 1 [file 41467_2024_50075_MOESM3_ESM.zip]

Archive with 2 entries (2 files):
- SolidXCell (SSB Multiscale Cell Design Toolkit).xlsm
- SolidXCell Instruction.txt
