# Supplementary material for: Advanced parametrization for the production of high-energy solid-state lithium pouch cells containing polymer electrolytes
Source: Nat Commun. 2024 Jul 12;15:5860. doi: 10.1038/s41467-024-50075-9 (PMC11245499; doi:10.1038/s41467-024-50075-9)
Supplement: Supplementary file 3 — Supplementary Data 1 [file 41467_2024_50075_MOESM3_ESM.zip › SolidXCell (SSB Multiscale Cell Design Toolkit).xlsm]

## Sheet: Instruction
	SolidXCell Instruction
	"SolidXCell" is a dynamic toolkit for solid-state battery design, merging 'Solid' for robustness and focus with 'XCell,' a subtle nod to Excel, with the versatility denoted by 'X.'
	It signifies a comprehensive approach to battery design represented by the dual reference to battery 'cells' and Excel spreadsheet 'cells.'
	1. Inventory Sheet (Name change prohibited)
	- Purpose: A library of materials used in battery cell design, including anode, cathode, electrolyte, binder, conducting agent, etc.
	- Adding Materials: Users can manually add new materials and categorize them as needed.
	- Linking Inventory: To link the inventory information to cell design sheets, click the "INVENTORY" button located in the A1 cell.
	2. Internal Resistance Sheet (noted as IR.nx, name change allowed)
	- Purpose: Designing composite electrodes at the particle level using a core(AM)-shell(SE) model.
	- Material Selection: Choose materials from the drop-down menu in cells D2 to G2.
	- Composition Calculations: Enter gravimetric composition in D4 to G4; the volumetric composition is then automatically calculated based on each material's true density.
	- Radius and Thickness Calculation: Input the average radius of AM in D7 to calculate the shell thickness of SE.
	- Resistance Calculation: Provide the pressed shell thickness in G8 to calculate the areal-specific resistance, which depends on the ionic conductivity and volumetric composition.
	3. Cell Design Sheet (noted as ED.nx, name change allowed)
	- Purpose: Designing at the cell level.
	- Material Selection: Choose materials from the drop-down menu in cells B2, B6, B9, B12, B35, B43, D2, D6, D9, D12, D35, D43, G1, G7, G19.
	- Composition and Density Calculations: Enter gravimetric composition in specified cells to automatically calculate volumetric composition and electrode density. These are guided by balance and percolation thresholds.
	- Electrode Loading and Other Components: Assign electrode loading (guided by loading threshold) weight and other cell components (current collector, lead tab, electrolyte, separator, package) after inventory linkage.
	- Dynamic Illustrations and Diagrams: Generate top-view and side-view designs using "TOP-VIEW" and "SIDE-VIEW" buttons. Automatically depicts pie-chart diagrams for specific energy and energy density compositions.
	4. Fig. Sheet (noted as Fig.nx, name change allowed)
	- Purpose: Generating tables for contour plots using VBA automatic macros.
	- Setting Formula: State the formula to be calculated in K1, with 'V' and 'H' representing vertical and horizontal headers respectively.
	- Defining Headers: Define each header from MIN (starting point) to MAX (ending point) with specified intervals.
	- Matrix Generation: By clicking the "MATRIX GENERATION" button, the contour plot table will be generated.
	Contact: Jinsoo Kim (jkim@kier.re.kr, boxzony@gmail.com)
	This toolkit is available according to the CC-BY-NC-ND license.
	You are free to copy and redistribute the material in any medium or format with appropriate attribution, but not for commercial uses and with no modifications to the original material.

## Sheet: Inventory
CLASS	NAME	Charge	Cutoff voltage	Discharge	Cutoff voltage	Nominal voltage	Coulombic efficiency	True density	Ionic conductivity	Areal weight	Weight	porosity
-	-	mAh/g	V vs. Li/Li+	mAh/g	V vs. Li/Li+	V vs. Li/Li+	%	g/cm3	mS/cm	g/m2	mg	vol%
Anode	Li	-	0	3860	0	0	#VALUE!	0.534	-	-	-	-
Anode	Graphite	372	0	360	3	0.1	96.7742	2.26	-	-	-	-
Binder	PVDF	-	-	-	-	-	-	1.77	-	-	-	-
Binder	SBR	-	-	-	-	-	-	1.04	-	-	-	-
Binder	CMC	-	-	-	-	-	-	1.6	-	-	-	-
Binder	NBR	-	-	-	-	-	-	1.35	-	-	-	-
Binder	PTFE	-	-	-	-	-	-	2.2	-	-	-	-
Cathode	LCO	155.556	4.3	140	3	3.7	90	5.12	-	-	-	-
Cathode	NCM111	172.222	4.3	155	3	3.7	90	4.83	-	-	-	-
Cathode	NCM622	194.444	4.3	175	3	3.7	90	4.76	-	-	-	-
Cathode	NCM622 (KIER-SSB)	205.556	4.3	185	3	3.7	90	4.76	-	-	-	-
Cathode	NCM811	222.222	4.3	200	3	3.7	90	4.79	-	-	-	-
Cathode	LFP	161.111	4.3	145	3	3.4	90	3.68	-	-	-	-
Cathode	S						#DIV/0!	3.68	-	-	-	-
Conducting agent	Super P	-	-	-	-	-	-	1.95	-	-	-	-
Current collector	Al	-	-	-	-	-	-	2.7	-	-	-	-
Current collector	Cu	-	-	-	-	-	-	8.96	-	-	-	-
Electrolyte	LPSCl	-	-	-	-	-	-	1.54	1	-	-	-
Electrolyte	LLZO	-	-	-	-	-	-	5.01	1	-	-	-
Electrolyte	Li3InCl6	-	-	-	-	-	-	2.59	1	-	-	-
Electrolyte	1M LiPF6/EC/EMC/VC	-	-	-	-	-	-	1.2	1	-	-	0
Electrolyte	PVDF-HFP/LiTFSI/SN	-	-	-	-	-	-	1.8	1	-	-	0
Lead tab	Ni tab	-	-	-	-	-	-	-	-	-	98.3	-
Lead tab	Al tab	-	-	-	-	-	-	-	-	-	36.9	-
Package	Al pouch film	-	-	-	-	-	-	-	-	180	-	-
Separator	PVDF-HFP/LiTFSI/SN	-	-	-	-	-	-	1.8	1	-	-	0
Separator	PE	-	-	-	-	-	-	0.975	1	-	-	33

## Sheet: IR.1h
Parameter		Unit	AM	CA	BINDER	EL	Sum
			NCM622	Super P	PVDF	PVDF-HFP/LiTFSI/SN
Material true density		g/cc	4.76	1.95	1.77	1.8	-
Gravimetric composition		wt%	88.27	0	0	11.73	100
Volumetric composition		vol%	73.9966	0	0	26.0034	100
Composite electrode true density		g/cc					3.9903
Core-shell size		um	5			0.527976
Pressed shell thickness		um				0.527976
Swelled shell thickness		um				0.549892
Specific capacity		mAh/g	175
Ionic conductivity		mS/cm				1
Building block	Areal loading	mg/cm2	2.59611	0	0	0.344991	2.9411
	Areal specific capacity	mAh/cm2	0.45432
	Areal specific resistance	ohm cm2					8.27359

## Sheet: Fig.1h
			Electrode density	MIN	INT	MAX		Matrix formula:		100*(1-H/(100/(V/'IR.1h'!$D$3+(100-V)/'IR.1h'!$G$3)))
			H	0	0.1	5		Comment:		NCM622(4.76g/cc)+SPE(1.8g/cc) electrode porosity
			0	0.1	0.2	0.3	0.4	0.5	0.6	0.7	0.8	0.9	1	1.1	1.2	1.3	1.4	1.5	1.6	1.7	1.8	1.9	2	2.1	2.2	2.3	2.4	2.5	2.6	2.7	2.8	2.9	2.9529	3.1	3.2	3.3	3.4	3.5	3.6	3.7	3.8	3.9	4	4.1	4.2	4.3	4.4	4.5	4.6
AM ratio	V	0	100	94.4444	88.8889	83.3333	77.7778	72.2222	66.6667	61.1111	55.5556	50	44.4444	38.8889	33.3333	27.7778	22.2222	16.6667	11.1111	5.55556	-2.22045e-14	-5.55556	-11.1111	-16.6667	-22.2222	-27.7778	-33.3333	-38.8889	-44.4444	-50	-55.5556	-61.1111	-64.05	-72.2222	-77.7778	-83.3333	-88.8889	-94.4444	-100	-105.556	-111.111	-116.667	-122.222	-127.778	-133.333	-138.889	-144.444	-150	-155.556
MIN	0	1	100	94.479	88.958	83.437	77.916	72.395	66.8739	61.3529	55.8319	50.3109	44.7899	39.2689	33.7479	28.2269	22.7059	17.1849	11.6639	6.14286	0.621849	-4.89916	-10.4202	-15.9412	-21.4622	-26.9832	-32.5042	-38.0252	-43.5462	-49.0672	-54.5882	-60.1092	-63.0299	-71.1513	-76.6723	-82.1933	-87.7143	-93.2353	-98.7563	-104.277	-109.798	-115.319	-120.84	-126.361	-131.882	-137.403	-142.924	-148.445	-153.966
INT	1	2	100	94.5135	89.0271	83.5406	78.0542	72.5677	67.0812	61.5948	56.1083	50.6218	45.1354	39.6489	34.1625	28.676	23.1895	17.7031	12.2166	6.73016	1.2437	-4.24276	-9.72923	-15.2157	-20.7021	-26.1886	-31.6751	-37.1615	-42.648	-48.1345	-53.6209	-59.1074	-62.0097	-70.0803	-75.5668	-81.0532	-86.5397	-92.0261	-97.5126	-102.999	-108.486	-113.972	-119.458	-124.945	-130.431	-135.918	-141.404	-146.891	-152.377
MAX	100	3	100	94.5481	89.0962	83.6443	78.1923	72.7404	67.2885	61.8366	56.3847	50.9328	45.4809	40.0289	34.577	29.1251	23.6732	18.2213	12.7694	7.31746	1.86555	-3.58637	-9.03828	-14.4902	-19.9421	-25.394	-30.8459	-36.2979	-41.7498	-47.2017	-52.6536	-58.1055	-60.9896	-69.0093	-74.4613	-79.9132	-85.3651	-90.817	-96.2689	-101.721	-107.173	-112.625	-118.077	-123.528	-128.98	-134.432	-139.884	-145.336	-150.788
		4	100	94.5826	89.1653	83.7479	78.3305	72.9132	67.4958	62.0784	56.6611	51.2437	45.8263	40.409	34.9916	29.5742	24.1569	18.7395	13.3221	7.90476	2.48739	-2.92997	-8.34734	-13.7647	-19.1821	-24.5994	-30.0168	-35.4342	-40.8515	-46.2689	-51.6863	-57.1036	-59.9694	-67.9384	-73.3557	-78.7731	-84.1905	-89.6078	-95.0252	-100.443	-105.86	-111.277	-116.695	-122.112	-127.529	-132.947	-138.364	-143.782	-149.199
		5	100	94.6172	89.2344	83.8515	78.4687	73.0859	67.7031	62.3203	56.9374	51.5546	46.1718	40.789	35.4062	30.0233	24.6405	19.2577	13.8749	8.49206	3.10924	-2.27358	-7.6564	-13.0392	-18.422	-23.8049	-29.1877	-34.5705	-39.9533	-45.3361	-50.719	-56.1018	-58.9493	-66.8674	-72.2502	-77.6331	-83.0159	-88.3987	-93.7815	-99.1643	-104.547	-109.93	-115.313	-120.696	-126.078	-131.461	-136.844	-142.227	-147.61
		6	100	94.6517	89.3035	83.9552	78.6069	73.2586	67.9104	62.5621	57.2138	51.8655	46.5173	41.169	35.8207	30.4725	25.1242	19.7759	14.4276	9.07937	3.73109	-1.61718	-6.96545	-12.3137	-17.662	-23.0103	-28.3585	-33.7068	-39.0551	-44.4034	-49.7516	-55.0999	-57.9291	-65.7965	-71.1447	-76.493	-81.8413	-87.1895	-92.5378	-97.8861	-103.234	-108.583	-113.931	-119.279	-124.627	-129.976	-135.324	-140.672	-146.021
		7	100	94.6863	89.3725	84.0588	78.7451	73.4314	68.1176	62.8039	57.4902	52.1765	46.8627	41.549	36.2353	30.9216	25.6078	20.2941	14.9804	9.66667	4.35294	-0.960784	-6.27451	-11.5882	-16.902	-22.2157	-27.5294	-32.8431	-38.1569	-43.4706	-48.7843	-54.098	-56.909	-64.7255	-70.0392	-75.3529	-80.6667	-85.9804	-91.2941	-96.6078	-101.922	-107.235	-112.549	-117.863	-123.176	-128.49	-133.804	-139.118	-144.431
		8	100	94.7208	89.4416	84.1625	78.8833	73.6041	68.3249	63.0458	57.7666	52.4874	47.2082	41.929	36.6499	31.3707	26.0915	20.8123	15.5331	10.254	4.97479	-0.304388	-5.58357	-10.8627	-16.1419	-21.4211	-26.7003	-31.9795	-37.2586	-42.5378	-47.817	-53.0962	-55.8889	-63.6545	-68.9337	-74.2129	-79.4921	-84.7712	-90.0504	-95.3296	-100.609	-105.888	-111.167	-116.446	-121.725	-127.005	-132.284	-137.563	-142.842
		9	100	94.7554	89.5107	84.2661	79.0215	73.7768	68.5322	63.2876	58.043	52.7983	47.5537	42.3091	37.0644	31.8198	26.5752	21.3305	16.0859	10.8413	5.59664	0.352007	-4.89262	-10.1373	-15.3819	-20.6265	-25.8711	-31.1158	-36.3604	-41.605	-46.8497	-52.0943	-54.8687	-62.5836	-67.8282	-73.0728	-78.3175	-83.5621	-88.8067	-94.0514	-99.296	-104.541	-109.785	-115.03	-120.275	-125.519	-130.764	-136.008	-141.253
		10	100	94.7899	89.5798	84.3697	79.1597	73.9496	68.7395	63.5294	58.3193	53.1092	47.8992	42.6891	37.479	32.2689	27.0588	21.8487	16.6387	11.4286	6.21849	1.0084	-4.20168	-9.41176	-14.6218	-19.8319	-25.042	-30.2521	-35.4622	-40.6723	-45.8824	-51.0924	-53.8486	-61.5126	-66.7227	-71.9328	-77.1429	-82.3529	-87.563	-92.7731	-97.9832	-103.193	-108.403	-113.613	-118.824	-124.034	-129.244	-134.454	-139.664
		11	100	94.8245	89.6489	84.4734	79.2979	74.1223	68.9468	63.7712	58.5957	53.4202	48.2446	43.0691	37.8936	32.718	27.5425	22.3669	17.1914	12.0159	6.84034	1.6648	-3.51074	-8.68627	-13.8618	-19.0373	-24.2129	-29.3884	-34.564	-39.7395	-44.915	-50.0906	-52.8284	-60.4416	-65.6172	-70.7927	-75.9683	-81.1438	-86.3193	-91.4949	-96.6704	-101.846	-107.021	-112.197	-117.373	-122.548	-127.724	-132.899	-138.075
		12	100	94.859	89.718	84.577	79.436	74.2951	69.1541	64.0131	58.8721	53.7311	48.5901	43.4491	38.3081	33.1671	28.0261	22.8852	17.7442	12.6032	7.46218	2.3212	-2.81979	-7.96078	-13.1018	-18.2428	-23.3838	-28.5247	-33.6657	-38.8067	-43.9477	-49.0887	-51.8083	-59.3707	-64.5117	-69.6527	-74.7937	-79.9346	-85.0756	-90.2166	-95.3576	-100.499	-105.64	-110.781	-115.922	-121.063	-126.204	-131.345	-136.486
		13	100	94.8936	89.7871	84.6807	79.5742	74.4678	69.3613	64.2549	59.1485	54.042	48.9356	43.8291	38.7227	33.6162	28.5098	23.4034	18.2969	13.1905	8.08403	2.97759	-2.12885	-7.23529	-12.3417	-17.4482	-22.5546	-27.6611	-32.7675	-37.8739	-42.9804	-48.0868	-50.7881	-58.2997	-63.4062	-68.5126	-73.619	-78.7255	-83.8319	-88.9384	-94.0448	-99.1513	-104.258	-109.364	-114.471	-119.577	-124.683	-129.79	-134.896
		14	100	94.9281	89.8562	84.7843	79.7124	74.6405	69.5686	64.4967	59.4248	54.3529	49.281	44.2092	39.1373	34.0654	28.9935	23.9216	18.8497	13.7778	8.70588	3.63399	-1.43791	-6.5098	-11.5817	-16.6536	-21.7255	-26.7974	-31.8693	-36.9412	-42.0131	-47.085	-49.768	-57.2288	-62.3007	-67.3725	-72.4444	-77.5163	-82.5882	-87.6601	-92.732	-97.8039	-102.876	-107.948	-113.02	-118.092	-123.163	-128.235	-133.307
		15	100	94.9627	89.9253	84.888	79.8506	74.8133	69.7759	64.7386	59.7012	54.6639	49.6265	44.5892	39.5518	34.5145	29.4771	24.4398	19.4024	14.3651	9.32773	4.29038	-0.746965	-5.78431	-10.8217	-15.859	-20.8964	-25.9337	-30.9711	-36.0084	-41.0458	-46.0831	-48.7479	-56.1578	-61.1951	-66.2325	-71.2698	-76.3072	-81.3445	-86.3819	-91.4192	-96.4566	-101.494	-106.531	-111.569	-116.606	-121.643	-126.681	-131.718
		16	100	94.9972	89.9944	84.9916	79.9888	74.986	69.9832	64.9804	59.9776	54.9748	49.972	44.9692	39.9664	34.9636	29.9608	24.958	19.9552	14.9524	9.94958	4.94678	-0.0560224	-5.05882	-10.0616	-15.0644	-20.0672	-25.07	-30.0728	-35.0756	-40.0784	-45.0812	-47.7277	-55.0868	-60.0896	-65.0924	-70.0952	-75.098	-80.1008	-85.1036	-90.1064	-95.1092	-100.112	-105.115	-110.118	-115.12	-120.123	-125.126	-130.129
		17	100	95.0317	90.0635	85.0952	80.127	75.1587	70.1905	65.2222	60.254	55.2857	50.3175	45.3492	40.381	35.4127	30.4444	25.4762	20.5079	15.5397	10.5714	5.60317	0.634921	-4.33333	-9.30159	-14.2698	-19.2381	-24.2063	-29.1746	-34.1429	-39.1111	-44.0794	-46.7076	-54.0159	-58.9841	-63.9524	-68.9206	-73.8889	-78.8571	-83.8254	-88.7937	-93.7619	-98.7302	-103.698	-108.667	-113.635	-118.603	-123.571	-128.54
		18	100	95.0663	90.1326	85.1989	80.2652	75.3315	70.3978	65.4641	60.5303	55.5966	50.6629	45.7292	40.7955	35.8618	30.9281	25.9944	21.0607	16.127	11.1933	6.25957	1.32586	-3.60784	-8.54155	-13.4753	-18.409	-23.3427	-28.2764	-33.2101	-38.1438	-43.0775	-45.6874	-52.9449	-57.8786	-62.8123	-67.746	-72.6797	-77.6134	-82.5472	-87.4809	-92.4146	-97.3483	-102.282	-107.216	-112.149	-117.083	-122.017	-126.951
		19	100	95.1008	90.2017	85.3025	80.4034	75.5042	70.605	65.7059	60.8067	55.9076	51.0084	46.1092	41.2101	36.3109	31.4118	26.5126	21.6134	16.7143	11.8151	6.91597	2.01681	-2.88235	-7.78151	-12.6807	-17.5798	-22.479	-27.3782	-32.2773	-37.1765	-42.0756	-44.6673	-51.8739	-56.7731	-61.6723	-66.5714	-71.4706	-76.3697	-81.2689	-86.1681	-91.0672	-95.9664	-100.866	-105.765	-110.664	-115.563	-120.462	-125.361
		20	100	95.1354	90.2708	85.4062	80.5415	75.6769	70.8123	65.9477	61.0831	56.2185	51.3539	46.4893	41.6246	36.76	31.8954	27.0308	22.1662	17.3016	12.437	7.57236	2.70775	-2.15686	-7.02148	-11.8861	-16.7507	-21.6153	-26.4799	-31.3445	-36.2092	-41.0738	-43.6471	-50.803	-55.6676	-60.5322	-65.3968	-70.2614	-75.1261	-79.9907	-84.8553	-89.7199	-94.5845	-99.4491	-104.314	-109.178	-114.043	-118.908	-123.772
		21	100	95.1699	90.3399	85.5098	80.6797	75.8497	71.0196	66.1895	61.3595	56.5294	51.6993	46.8693	42.0392	37.2092	32.3791	27.549	22.719	17.8889	13.0588	8.22876	3.39869	-1.43137	-6.26144	-11.0915	-15.9216	-20.7516	-25.5817	-30.4118	-35.2418	-40.0719	-42.627	-49.732	-54.5621	-59.3922	-64.2222	-69.0523	-73.8824	-78.7124	-83.5425	-88.3725	-93.2026	-98.0327	-102.863	-107.693	-112.523	-117.353	-122.183
		22	100	95.2045	90.409	85.6134	80.8179	76.0224	71.2269	66.4314	61.6359	56.8403	52.0448	47.2493	42.4538	37.6583	32.8627	28.0672	23.2717	18.4762	13.6807	8.88515	4.08964	-0.705882	-5.5014	-10.2969	-15.0924	-19.888	-24.6835	-29.479	-34.2745	-39.07	-41.6069	-48.6611	-53.4566	-58.2521	-63.0476	-67.8431	-72.6387	-77.4342	-82.2297	-87.0252	-91.8207	-96.6162	-101.412	-106.207	-111.003	-115.798	-120.594
		23	100	95.239	90.4781	85.7171	80.9561	76.1951	71.4342	66.6732	61.9122	57.1513	52.3903	47.6293	42.8683	38.1074	33.3464	28.5854	23.8245	19.0635	14.3025	9.54155	4.78058	0.0196078	-4.74136	-9.50233	-14.2633	-19.0243	-23.7852	-28.5462	-33.3072	-38.0682	-40.5867	-47.5901	-52.3511	-57.112	-61.873	-66.634	-71.395	-76.1559	-80.9169	-85.6779	-90.4388	-95.1998	-99.9608	-104.722	-109.483	-114.244	-119.005
		24	100	95.2736	90.5472	85.8207	81.0943	76.3679	71.6415	66.915	62.1886	57.4622	52.7358	48.0093	43.2829	38.5565	33.8301	29.1036	24.3772	19.6508	14.9244	10.1979	5.47152	0.745098	-3.98133	-8.70775	-13.4342	-18.1606	-22.887	-27.6134	-32.3399	-37.0663	-39.5666	-46.5191	-51.2456	-55.972	-60.6984	-65.4248	-70.1513	-74.8777	-79.6041	-84.3305	-89.057	-93.7834	-98.5098	-103.236	-107.963	-112.689	-117.415
		25	100	95.3081	90.6162	85.9244	81.2325	76.5406	71.8487	67.1569	62.465	57.7731	53.0812	48.3894	43.6975	39.0056	34.3137	29.6218	24.93	20.2381	15.5462	10.8543	6.16246	1.47059	-3.22129	-7.91317	-12.605	-17.2969	-21.9888	-26.6807	-31.3725	-36.0644	-38.5464	-45.4482	-50.1401	-54.8319	-59.5238	-64.2157	-68.9076	-73.5994	-78.2913	-82.9832	-87.6751	-92.3669	-97.0588	-101.751	-106.443	-111.134	-115.826
		26	100	95.3427	90.6853	86.028	81.3707	76.7134	72.056	67.3987	62.7414	58.084	53.4267	48.7694	44.112	39.4547	34.7974	30.1401	25.4827	20.8254	16.1681	11.5107	6.85341	2.19608	-2.46125	-7.11858	-11.7759	-16.4332	-21.0906	-25.7479	-30.4052	-35.0626	-37.5263	-44.3772	-49.0345	-53.6919	-58.3492	-63.0065	-67.6639	-72.3212	-76.9785	-81.6359	-86.2932	-90.9505	-95.6078	-100.265	-104.923	-109.58	-114.237
		27	100	95.3772	90.7544	86.1317	81.5089	76.8861	72.2633	67.6405	63.0177	58.395	53.7722	49.1494	44.5266	39.9038	35.281	30.6583	26.0355	21.4127	16.7899	12.1671	7.54435	2.92157	-1.70121	-6.324	-10.9468	-15.5696	-20.1923	-24.8151	-29.4379	-34.0607	-36.5061	-43.3063	-47.929	-52.5518	-57.1746	-61.7974	-66.4202	-71.043	-75.6657	-80.2885	-84.9113	-89.5341	-94.1569	-98.7796	-103.402	-108.025	-112.648
		28	100	95.4118	90.8235	86.2353	81.6471	77.0588	72.4706	67.8824	63.2941	58.7059	54.1176	49.5294	44.9412	40.3529	35.7647	31.1765	26.5882	22	17.4118	12.8235	8.23529	3.64706	-0.941176	-5.52941	-10.1176	-14.7059	-19.2941	-23.8824	-28.4706	-33.0588	-35.486	-42.2353	-46.8235	-51.4118	-56	-60.5882	-65.1765	-69.7647	-74.3529	-78.9412	-83.5294	-88.1176	-92.7059	-97.2941	-101.882	-106.471	-111.059
		29	100	95.4463	90.8926	86.3389	81.7852	77.2316	72.6779	68.1242	63.5705	59.0168	54.4631	49.9094	45.3557	40.8021	36.2484	31.6947	27.141	22.5873	18.0336	13.4799	8.92624	4.37255	-0.181139	-4.73483	-9.28852	-13.8422	-18.3959	-22.9496	-27.5033	-32.057	-34.4659	-41.1643	-45.718	-50.2717	-54.8254	-59.3791	-63.9328	-68.4865	-73.0401	-77.5938	-82.1475	-86.7012	-91.2549	-95.8086	-100.362	-104.916	-109.47
		30	100	95.4809	90.9617	86.4426	81.9234	77.4043	72.8852	68.366	63.8469	59.3277	54.8086	50.2894	45.7703	41.2512	36.732	32.2129	27.6937	23.1746	18.6555	14.1363	9.61718	5.09804	0.578898	-3.94024	-8.45938	-12.9785	-17.4977	-22.0168	-26.5359	-31.0551	-33.4457	-40.0934	-44.6125	-49.1317	-53.6508	-58.1699	-62.6891	-67.2082	-71.7274	-76.2465	-80.7656	-85.2848	-89.8039	-94.3231	-98.8422	-103.361	-107.88
		31	100	95.5154	91.0308	86.5462	82.0616	77.577	73.0924	68.6078	64.1232	59.6387	55.1541	50.6695	46.1849	41.7003	37.2157	32.7311	28.2465	23.7619	19.2773	14.7927	10.3081	5.82353	1.33894	-3.14566	-7.63025	-12.1148	-16.5994	-21.084	-25.5686	-30.0532	-32.4256	-39.0224	-43.507	-47.9916	-52.4762	-56.9608	-61.4454	-65.93	-70.4146	-74.8992	-79.3838	-83.8683	-88.3529	-92.8375	-97.3221	-101.807	-106.291
		32	100	95.55	91.0999	86.6499	82.1998	77.7498	73.2997	68.8497	64.3996	59.9496	55.4995	51.0495	46.5994	42.1494	37.6993	33.2493	28.7993	24.3492	19.8992	15.4491	10.9991	6.54902	2.09897	-2.35107	-6.80112	-11.2512	-15.7012	-20.1513	-24.6013	-29.0514	-31.4054	-37.9514	-42.4015	-46.8515	-51.3016	-55.7516	-60.2017	-64.6517	-69.1018	-73.5518	-78.0019	-82.4519	-86.902	-91.352	-95.8021	-100.252	-104.702
		33	100	95.5845	91.169	86.7535	82.338	77.9225	73.507	69.0915	64.676	60.2605	55.845	51.4295	47.014	42.5985	38.183	33.7675	29.352	24.9365	20.521	16.1055	11.69	7.27451	2.85901	-1.55649	-5.97199	-10.3875	-14.803	-19.2185	-23.634	-28.0495	-30.3853	-36.8805	-41.296	-45.7115	-50.127	-54.5425	-58.958	-63.3735	-67.789	-72.2045	-76.62	-81.0355	-85.451	-89.8665	-94.282	-98.6975	-103.113
		34	100	95.619	91.2381	86.8571	82.4762	78.0952	73.7143	69.3333	64.9524	60.5714	56.1905	51.8095	47.4286	43.0476	38.6667	34.2857	29.9048	25.5238	21.1429	16.7619	12.381	8	3.61905	-0.761905	-5.14286	-9.52381	-13.9048	-18.2857	-22.6667	-27.0476	-29.3651	-35.8095	-40.1905	-44.5714	-48.9524	-53.3333	-57.7143	-62.0952	-66.4762	-70.8571	-75.2381	-79.619	-84	-88.381	-92.7619	-97.1429	-101.524
		35	100	95.6536	91.3072	86.9608	82.6144	78.268	73.9216	69.5752	65.2288	60.8824	56.5359	52.1895	47.8431	43.4967	39.1503	34.8039	30.4575	26.1111	21.7647	17.4183	13.0719	8.72549	4.37908	0.0326797	-4.31373	-8.66013	-13.0065	-17.3529	-21.6993	-26.0458	-28.345	-34.7386	-39.085	-43.4314	-47.7778	-52.1242	-56.4706	-60.817	-65.1634	-69.5098	-73.8562	-78.2026	-82.549	-86.8954	-91.2418	-95.5882	-99.9346
		36	100	95.6881	91.3763	87.0644	82.7526	78.4407	74.1289	69.817	65.5051	61.1933	56.8814	52.5696	48.2577	43.9458	39.634	35.3221	31.0103	26.6984	22.3866	18.0747	13.7628	9.45098	5.13912	0.827264	-3.48459	-7.79645	-12.1083	-16.4202	-20.732	-25.0439	-27.3249	-33.6676	-37.9795	-42.2913	-46.6032	-50.915	-55.2269	-59.5387	-63.8506	-68.1625	-72.4743	-76.7862	-81.098	-85.4099	-89.7218	-94.0336	-98.3455
		37	100	95.7227	91.4454	87.1681	82.8908	78.6134	74.3361	70.0588	65.7815	61.5042	57.2269	52.9496	48.6723	44.395	40.1176	35.8403	31.563	27.2857	23.0084	18.7311	14.4538	10.1765	5.89916	1.62185	-2.65546	-6.93277	-11.2101	-15.4874	-19.7647	-24.042	-26.3047	-32.5966	-36.8739	-41.1513	-45.4286	-49.7059	-53.9832	-58.2605	-62.5378	-66.8151	-71.0924	-75.3697	-79.6471	-83.9244	-88.2017	-92.479	-96.7563
		38	100	95.7572	91.5145	87.2717	83.0289	78.7862	74.5434	70.3007	66.0579	61.8151	57.5724	53.3296	49.0868	44.8441	40.6013	36.3585	32.1158	27.873	23.6303	19.3875	15.1447	10.902	6.6592	2.41643	-1.82633	-6.06909	-10.3119	-14.5546	-18.7974	-23.0401	-25.2846	-31.5257	-35.7684	-40.0112	-44.254	-48.4967	-52.7395	-56.9823	-61.225	-65.4678	-69.7106	-73.9533	-78.1961	-82.4388	-86.6816	-90.9244	-95.1671
		39	100	95.7918	91.5836	87.3754	83.1671	78.9589	74.7507	70.5425	66.3343	62.1261	57.9178	53.7096	49.5014	45.2932	41.085	36.8768	32.6685	28.4603	24.2521	20.0439	15.8357	11.6275	7.41923	3.21102	-0.997199	-5.20542	-9.41363	-13.6218	-17.8301	-22.0383	-24.2644	-30.4547	-34.6629	-38.8711	-43.0794	-47.2876	-51.4958	-55.704	-59.9122	-64.1204	-68.3287	-72.5369	-76.7451	-80.9533	-85.1615	-89.3697	-93.578
		40	100	95.8263	91.6527	87.479	83.3053	79.1317	74.958	70.7843	66.6106	62.437	58.2633	54.0896	49.916	45.7423	41.5686	37.395	33.2213	29.0476	24.8739	20.7003	16.5266	12.3529	8.17927	4.0056	-0.168067	-4.34174	-8.51541	-12.6891	-16.8627	-21.0364	-23.2443	-29.3838	-33.5574	-37.7311	-41.9048	-46.0784	-50.2521	-54.4258	-58.5994	-62.7731	-66.9468	-71.1204	-75.2941	-79.4678	-83.6415	-87.8151	-91.9888
		41	100	95.8609	91.7218	87.5826	83.4435	79.3044	75.1653	71.0261	66.887	62.7479	58.6088	54.4697	50.3305	46.1914	42.0523	37.9132	33.774	29.6349	25.4958	21.3567	17.2176	13.0784	8.93931	4.80019	0.661064	-3.47806	-7.61718	-11.7563	-15.8954	-20.0345	-22.2241	-28.3128	-32.4519	-36.591	-40.7302	-44.8693	-49.0084	-53.1475	-57.2866	-61.4258	-65.5649	-69.704	-73.8431	-77.9823	-82.1214	-86.2605	-90.3996
		42	100	95.8954	91.7908	87.6863	83.5817	79.4771	75.3725	71.268	67.1634	63.0588	58.9542	54.8497	50.7451	46.6405	42.5359	38.4314	34.3268	30.2222	26.1176	22.0131	17.9085	13.8039	9.69935	5.59477	1.4902	-2.61438	-6.71895	-10.8235	-14.9281	-19.0327	-21.204	-27.2418	-31.3464	-35.451	-39.5556	-43.6601	-47.7647	-51.8693	-55.9739	-60.0784	-64.183	-68.2876	-72.3922	-76.4967	-80.6013	-84.7059	-88.8105
		43	100	95.93	91.8599	87.7899	83.7199	79.6499	75.5798	71.5098	67.4398	63.3697	59.2997	55.2297	51.1597	47.0896	43.0196	38.9496	34.8796	30.8095	26.7395	22.6695	18.5994	14.5294	10.4594	6.38936	2.31933	-1.7507	-5.82073	-9.89076	-13.9608	-18.0308	-20.1839	-26.1709	-30.2409	-34.3109	-38.381	-42.451	-46.521	-50.591	-54.6611	-58.7311	-62.8011	-66.8711	-70.9412	-75.0112	-79.0812	-83.1513	-87.2213
		44	100	95.9645	91.929	87.8936	83.8581	79.8226	75.7871	71.7516	67.7162	63.6807	59.6452	55.6097	51.5742	47.5387	43.5033	39.4678	35.4323	31.3968	27.3613	23.3259	19.2904	15.2549	11.2194	7.18394	3.14846	-0.887021	-4.9225	-8.95798	-12.9935	-17.0289	-19.1637	-25.0999	-29.1354	-33.1709	-37.2063	-41.2418	-45.2773	-49.3128	-53.3483	-57.3838	-61.4192	-65.4547	-69.4902	-73.5257	-77.5612	-81.5966	-85.6321
		45	100	95.9991	91.9981	87.9972	83.9963	79.9953	75.9944	71.9935	67.9925	63.9916	59.9907	55.9897	51.9888	47.9879	43.9869	39.986	35.9851	31.9841	27.9832	23.9823	19.9813	15.9804	11.9795	7.97852	3.97759	-0.0233427	-4.02428	-8.02521	-12.0261	-16.0271	-18.1436	-24.0289	-28.0299	-32.0308	-36.0317	-40.0327	-44.0336	-48.0345	-52.0355	-56.0364	-60.0373	-64.0383	-68.0392	-72.0401	-76.0411	-80.042	-84.043
		46	100	96.0336	92.0672	88.1008	84.1345	80.1681	76.2017	72.2353	68.2689	64.3025	60.3361	56.3697	52.4034	48.437	44.4706	40.5042	36.5378	32.5714	28.605	24.6387	20.6723	16.7059	12.7395	8.77311	4.80672	0.840336	-3.12605	-7.09244	-11.0588	-15.0252	-17.1234	-22.958	-26.9244	-30.8908	-34.8571	-38.8235	-42.7899	-46.7563	-50.7227	-54.6891	-58.6555	-62.6218	-66.5882	-70.5546	-74.521	-78.4874	-82.4538
		47	100	96.0682	92.1363	88.2045	84.2726	80.3408	76.409	72.4771	68.5453	64.6134	60.6816	56.7498	52.8179	48.8861	44.9542	41.0224	37.0906	33.1587	29.2269	25.2951	21.3632	17.4314	13.4995	9.56769	5.63585	1.70401	-2.22782	-6.15966	-10.0915	-14.0233	-16.1033	-21.887	-25.8189	-29.7507	-33.6825	-37.6144	-41.5462	-45.4781	-49.4099	-53.3417	-57.2736	-61.2054	-65.1373	-69.0691	-73.0009	-76.9328	-80.8646
		48	100	96.1027	92.2054	88.3081	84.4108	80.5135	76.6162	72.719	68.8217	64.9244	61.0271	57.1298	53.2325	49.3352	45.4379	41.5406	37.6433	33.746	29.8487	25.9514	22.0542	18.1569	14.2596	10.3623	6.46499	2.56769	-1.3296	-5.22689	-9.12418	-13.0215	-15.0831	-20.8161	-24.7134	-28.6106	-32.5079	-36.4052	-40.3025	-44.1998	-48.0971	-51.9944	-55.8917	-59.789	-63.6863	-67.5836	-71.4809	-75.3782	-79.2754
		49	100	96.1373	92.2745	88.4118	84.549	80.6863	76.8235	72.9608	69.098	65.2353	61.3725	57.5098	53.6471	49.7843	45.9216	42.0588	38.1961	34.3333	30.4706	26.6078	22.7451	18.8824	15.0196	11.1569	7.29412	3.43137	-0.431373	-4.29412	-8.15686	-12.0196	-14.063	-19.7451	-23.6078	-27.4706	-31.3333	-35.1961	-39.0588	-42.9216	-46.7843	-50.6471	-54.5098	-58.3725	-62.2353	-66.098	-69.9608	-73.8235	-77.6863
		50	100	96.1718	92.3436	88.5154	84.6872	80.859	77.0308	73.2026	69.3744	65.5462	61.718	57.8898	54.0616	50.2334	46.4052	42.577	38.7488	34.9206	31.0924	27.2642	23.436	19.6078	15.7796	11.9514	8.12325	4.29505	0.466853	-3.36134	-7.18954	-11.0177	-13.0429	-18.6741	-22.5023	-26.3305	-30.1587	-33.9869	-37.8151	-41.6433	-45.4715	-49.2997	-53.1279	-56.9561	-60.7843	-64.6125	-68.4407	-72.2689	-76.0971
		51	100	96.2063	92.4127	88.619	84.8254	81.0317	77.2381	73.4444	69.6508	65.8571	62.0635	58.2698	54.4762	50.6825	46.8889	43.0952	39.3016	35.5079	31.7143	27.9206	24.127	20.3333	16.5397	12.746	8.95238	5.15873	1.36508	-2.42857	-6.22222	-10.0159	-12.0227	-17.6032	-21.3968	-25.1905	-28.9841	-32.7778	-36.5714	-40.3651	-44.1587	-47.9524	-51.746	-55.5397	-59.3333	-63.127	-66.9206	-70.7143	-74.5079
		52	100	96.2409	92.4818	88.7227	84.9636	81.2045	77.4454	73.6863	69.9272	66.1681	62.409	58.6499	54.8908	51.1317	47.3725	43.6134	39.8543	36.0952	32.3361	28.577	24.8179	21.0588	17.2997	13.5406	9.78151	6.02241	2.26331	-1.4958	-5.2549	-9.01401	-11.0026	-16.5322	-20.2913	-24.0504	-27.8095	-31.5686	-35.3277	-39.0868	-42.8459	-46.605	-50.3641	-54.1232	-57.8824	-61.6415	-65.4006	-69.1597	-72.9188
		53	100	96.2754	92.5509	88.8263	85.1018	81.3772	77.6527	73.9281	70.2035	66.479	62.7544	59.0299	55.3053	51.5808	47.8562	44.1317	40.4071	36.6825	32.958	29.2334	25.5089	21.7843	18.0598	14.3352	10.6106	6.88609	3.16153	-0.563025	-4.28758	-8.01214	-9.98243	-15.4613	-19.1858	-22.9104	-26.6349	-30.3595	-34.084	-37.8086	-41.5331	-45.2577	-48.9823	-52.7068	-56.4314	-60.1559	-63.8805	-67.605	-71.3296
		54	100	96.31	92.62	88.93	85.24	81.55	77.8599	74.1699	70.4799	66.7899	63.0999	59.4099	55.7199	52.0299	48.3399	44.6499	40.9599	37.2698	33.5798	29.8898	26.1998	22.5098	18.8198	15.1298	11.4398	7.74977	4.05976	0.369748	-3.32026	-7.01027	-8.96229	-14.3903	-18.0803	-21.7703	-25.4603	-29.1503	-32.8403	-36.5303	-40.2204	-43.9104	-47.6004	-51.2904	-54.9804	-58.6704	-62.3604	-66.0504	-69.7404
		55	100	96.3445	92.6891	89.0336	85.3782	81.7227	78.0672	74.4118	70.7563	67.1008	63.4454	59.7899	56.1345	52.479	48.8235	45.1681	41.5126	37.8571	34.2017	30.5462	26.8908	23.2353	19.5798	15.9244	12.2689	8.61345	4.95798	1.30252	-2.35294	-6.0084	-7.94214	-13.3193	-16.9748	-20.6303	-24.2857	-27.9412	-31.5966	-35.2521	-38.9076	-42.563	-46.2185	-49.8739	-53.5294	-57.1849	-60.8403	-64.4958	-68.1513
		56	100	96.3791	92.7582	89.1373	85.5163	81.8954	78.2745	74.6536	71.0327	67.4118	63.7908	60.1699	56.549	52.9281	49.3072	45.6863	42.0654	38.4444	34.8235	31.2026	27.5817	23.9608	20.3399	16.719	13.098	9.47712	5.85621	2.23529	-1.38562	-5.00654	-6.922	-12.2484	-15.8693	-19.4902	-23.1111	-26.732	-30.3529	-33.9739	-37.5948	-41.2157	-44.8366	-48.4575	-52.0784	-55.6993	-59.3203	-62.9412	-66.5621
		57	100	96.4136	92.8273	89.2409	85.6545	82.0682	78.4818	74.8954	71.3091	67.7227	64.1363	60.55	56.9636	53.3772	49.7908	46.2045	42.6181	39.0317	35.4454	31.859	28.2726	24.6863	21.0999	17.5135	13.9272	10.3408	6.75444	3.16807	-0.418301	-4.00467	-5.90186	-11.1774	-14.7638	-18.3501	-21.9365	-25.5229	-29.1092	-32.6956	-36.282	-39.8683	-43.4547	-47.0411	-50.6275	-54.2138	-57.8002	-61.3866	-64.9729
		58	100	96.4482	92.8964	89.3445	85.7927	82.2409	78.6891	75.1373	71.5854	68.0336	64.4818	60.93	57.3782	53.8263	50.2745	46.7227	43.1709	39.619	36.0672	32.5154	28.9636	25.4118	21.8599	18.3081	14.7563	11.2045	7.65266	4.10084	0.54902	-3.0028	-4.88171	-10.1064	-13.6583	-17.2101	-20.7619	-24.3137	-27.8655	-31.4174	-34.9692	-38.521	-42.0728	-45.6246	-49.1765	-52.7283	-56.2801	-59.8319	-63.3838
		59	100	96.4827	92.9655	89.4482	85.9309	82.4136	78.8964	75.3791	71.8618	68.3445	64.8273	61.31	57.7927	54.2754	50.7582	47.2409	43.7236	40.2063	36.6891	33.1718	29.6545	26.1373	22.62	19.1027	15.5854	12.0682	8.55089	5.03361	1.51634	-2.00093	-3.86157	-9.03548	-12.5528	-16.07	-19.5873	-23.1046	-26.6218	-30.1391	-33.6564	-37.1737	-40.6909	-44.2082	-47.7255	-51.2428	-54.76	-58.2773	-61.7946
		60	100	96.5173	93.0345	89.5518	86.0691	82.5864	79.1036	75.6209	72.1382	68.6555	65.1727	61.69	58.2073	54.7246	51.2418	47.7591	44.2764	40.7937	37.3109	33.8282	30.3455	26.8627	23.38	19.8973	16.4146	12.9318	9.44911	5.96639	2.48366	-0.999066	-2.84143	-7.96452	-11.4472	-14.93	-18.4127	-21.8954	-25.3782	-28.8609	-32.3436	-35.8263	-39.3091	-42.7918	-46.2745	-49.7572	-53.24	-56.7227	-60.2054
		61	100	96.5518	93.1036	89.6555	86.2073	82.7591	79.3109	75.8627	72.4146	68.9664	65.5182	62.07	58.6218	55.1737	51.7255	48.2773	44.8291	41.381	37.9328	34.4846	31.0364	27.5882	24.1401	20.6919	17.2437	13.7955	10.3473	6.89916	3.45098	0.00280112	-1.82129	-6.89356	-10.3417	-13.7899	-17.2381	-20.6863	-24.1345	-27.5826	-31.0308	-34.479	-37.9272	-41.3754	-44.8235	-48.2717	-51.7199	-55.1681	-58.6162
		62	100	96.5864	93.1727	89.7591	86.3455	82.9318	79.5182	76.1046	72.6909	69.2773	65.8637	62.45	59.0364	55.6228	52.2092	48.7955	45.3819	41.9683	38.5546	35.141	31.7274	28.3137	24.9001	21.4865	18.0728	14.6592	11.2456	7.83193	4.4183	1.00467	-0.801143	-5.8226	-9.23623	-12.6499	-16.0635	-19.4771	-22.8908	-26.3044	-29.718	-33.1317	-36.5453	-39.9589	-43.3725	-46.7862	-50.1998	-53.6134	-57.0271
		63	100	96.6209	93.2418	89.8627	86.4837	83.1046	79.7255	76.3464	72.9673	69.5882	66.2092	62.8301	59.451	56.0719	52.6928	49.3137	45.9346	42.5556	39.1765	35.7974	32.4183	29.0392	25.6601	22.281	18.902	15.5229	12.1438	8.76471	5.38562	2.00654	0.219	-4.75163	-8.13072	-11.5098	-14.8889	-18.268	-21.6471	-25.0261	-28.4052	-31.7843	-35.1634	-38.5425	-41.9216	-45.3007	-48.6797	-52.0588	-55.4379
		64	100	96.6555	93.3109	89.9664	86.6218	83.2773	79.9328	76.5882	73.2437	69.8992	66.5546	63.2101	59.8655	56.521	53.1765	49.8319	46.4874	43.1429	39.7983	36.4538	33.1092	29.7647	26.4202	23.0756	19.7311	16.3866	13.042	9.69748	6.35294	3.0084	1.23914	-3.68067	-7.02521	-10.3697	-13.7143	-17.0588	-20.4034	-23.7479	-27.0924	-30.437	-33.7815	-37.1261	-40.4706	-43.8151	-47.1597	-50.5042	-53.8487
		65	100	96.69	93.38	90.07	86.76	83.45	80.1401	76.8301	73.5201	70.2101	66.9001	63.5901	60.2801	56.9701	53.6601	50.3501	47.0401	43.7302	40.4202	37.1102	33.8002	30.4902	27.1802	23.8702	20.5602	17.2502	13.9402	10.6303	7.32026	4.01027	2.25929	-2.60971	-5.9197	-9.22969	-12.5397	-15.8497	-19.1597	-22.4697	-25.7796	-29.0896	-32.3996	-35.7096	-39.0196	-42.3296	-45.6396	-48.9496	-52.2596
		66	100	96.7246	93.4491	90.1737	86.8982	83.6228	80.3473	77.0719	73.7965	70.521	67.2456	63.9701	60.6947	57.4192	54.1438	50.8683	47.5929	44.3175	41.042	37.7666	34.4911	31.2157	27.9402	24.6648	21.3894	18.1139	14.8385	11.563	8.28758	5.01214	3.27943	-1.53875	-4.81419	-8.08964	-11.3651	-14.6405	-17.916	-21.1914	-24.4669	-27.7423	-31.0177	-34.2932	-37.5686	-40.8441	-44.1195	-47.395	-50.6704
		67	100	96.7591	93.5182	90.2773	87.0364	83.7955	80.5546	77.3137	74.0728	70.8319	67.591	64.3501	61.1092	57.8683	54.6275	51.3866	48.1457	44.9048	41.6639	38.423	35.1821	31.9412	28.7003	25.4594	22.2185	18.9776	15.7367	12.4958	9.2549	6.01401	4.29957	-0.467787	-3.70868	-6.94958	-10.1905	-13.4314	-16.6723	-19.9132	-23.1541	-26.395	-29.6359	-32.8768	-36.1176	-39.3585	-42.5994	-45.8403	-49.0812
		68	100	96.7937	93.5873	90.381	87.1746	83.9683	80.7619	77.5556	74.3492	71.1429	67.9365	64.7302	61.5238	58.3175	55.1111	51.9048	48.6984	45.4921	42.2857	39.0794	35.873	32.6667	29.4603	26.254	23.0476	19.8413	16.6349	13.4286	10.2222	7.01587	5.31971	0.603175	-2.60317	-5.80952	-9.01587	-12.2222	-15.4286	-18.6349	-21.8413	-25.0476	-28.254	-31.4603	-34.6667	-37.873	-41.0794	-44.2857	-47.4921
		69	100	96.8282	93.6564	90.4846	87.3128	84.141	80.9692	77.7974	74.6256	71.4538	68.282	65.1102	61.9384	58.7666	55.5948	52.423	49.2512	46.0794	42.9076	39.7358	36.564	33.3922	30.2204	27.0486	23.8768	20.7049	17.5331	14.3613	11.1895	8.01774	6.33986	1.67414	-1.49767	-4.66947	-7.84127	-11.0131	-14.1849	-17.3567	-20.5285	-23.7003	-26.8721	-30.0439	-33.2157	-36.3875	-39.5593	-42.7311	-45.9029
		70	100	96.8627	93.7255	90.5882	87.451	84.3137	81.1765	78.0392	74.902	71.7647	68.6275	65.4902	62.3529	59.2157	56.0784	52.9412	49.8039	46.6667	43.5294	40.3922	37.2549	34.1176	30.9804	27.8431	24.7059	21.5686	18.4314	15.2941	12.1569	9.01961	7.36	2.7451	-0.392157	-3.52941	-6.66667	-9.80392	-12.9412	-16.0784	-19.2157	-22.3529	-25.4902	-28.6275	-31.7647	-34.902	-38.0392	-41.1765	-44.3137
		71	100	96.8973	93.7946	90.6919	87.5892	84.4865	81.3838	78.281	75.1783	72.0756	68.9729	65.8702	62.7675	59.6648	56.5621	53.4594	50.3567	47.254	44.1513	41.0486	37.9458	34.8431	31.7404	28.6377	25.535	22.4323	19.3296	16.2269	13.1242	10.0215	8.38014	3.81606	0.713352	-2.38936	-5.49206	-8.59477	-11.6975	-14.8002	-17.9029	-21.0056	-24.1083	-27.211	-30.3137	-33.4164	-36.5191	-39.6218	-42.7246
		72	100	96.9318	93.8637	90.7955	87.7274	84.6592	81.591	78.5229	75.4547	72.3866	69.3184	66.2502	63.1821	60.1139	57.0458	53.9776	50.9094	47.8413	44.7731	41.7049	38.6368	35.5686	32.5005	29.4323	26.3641	23.296	20.2278	17.1597	14.0915	11.0233	9.40029	4.88702	1.81886	-1.2493	-4.31746	-7.38562	-10.4538	-13.5219	-16.5901	-19.6583	-22.7264	-25.7946	-28.8627	-31.9309	-34.9991	-38.0672	-41.1354
		73	100	96.9664	93.9328	90.8992	87.8655	84.8319	81.7983	78.7647	75.7311	72.6975	69.6639	66.6303	63.5966	60.563	57.5294	54.4958	51.4622	48.4286	45.395	42.3613	39.3277	36.2941	33.2605	30.2269	27.1933	24.1597	21.1261	18.0924	15.0588	12.0252	10.4204	5.95798	2.92437	-0.109244	-3.14286	-6.17647	-9.21008	-12.2437	-15.2773	-18.3109	-21.3445	-24.3782	-27.4118	-30.4454	-33.479	-36.5126	-39.5462
		74	100	97.0009	94.0019	91.0028	88.0037	85.0047	82.0056	79.0065	76.0075	73.0084	70.0093	67.0103	64.0112	61.0121	58.0131	55.014	52.0149	49.0159	46.0168	43.0177	40.0187	37.0196	34.0205	31.0215	28.0224	25.0233	22.0243	19.0252	16.0261	13.0271	11.4406	7.02894	4.02988	1.03081	-1.96825	-4.96732	-7.96639	-10.9655	-13.9645	-16.9636	-19.9627	-22.9617	-25.9608	-28.9599	-31.9589	-34.958	-37.957
		75	100	97.0355	94.071	91.1064	88.1419	85.1774	82.2129	79.2484	76.2838	73.3193	70.3548	67.3903	64.4258	61.4613	58.4967	55.5322	52.5677	49.6032	46.6387	43.6741	40.7096	37.7451	34.7806	31.8161	28.8515	25.887	22.9225	19.958	16.9935	14.0289	12.4607	8.09991	5.13539	2.17087	-0.793651	-3.75817	-6.72269	-9.68721	-12.6517	-15.6162	-18.5808	-21.5453	-24.5098	-27.4743	-30.4388	-33.4034	-36.3679
		76	100	97.07	94.1401	91.2101	88.2801	85.3501	82.4202	79.4902	76.5602	73.6303	70.7003	67.7703	64.8403	61.9104	58.9804	56.0504	53.1204	50.1905	47.2605	44.3305	41.4006	38.4706	35.5406	32.6106	29.6807	26.7507	23.8207	20.8908	17.9608	15.0308	13.4809	9.17087	6.2409	3.31092	0.380952	-2.54902	-5.47899	-8.40896	-11.3389	-14.2689	-17.1989	-20.1289	-23.0588	-25.9888	-28.9188	-31.8487	-34.7787
		77	100	97.1046	94.2092	91.3137	88.4183	85.5229	82.6275	79.732	76.8366	73.9412	71.0458	68.1503	65.2549	62.3595	59.4641	56.5686	53.6732	50.7778	47.8824	44.9869	42.0915	39.1961	36.3007	33.4052	30.5098	27.6144	24.719	21.8235	18.9281	16.0327	14.501	10.2418	7.34641	4.45098	1.55556	-1.33987	-4.23529	-7.13072	-10.0261	-12.9216	-15.817	-18.7124	-21.6078	-24.5033	-27.3987	-30.2941	-33.1895
		78	100	97.1391	94.2782	91.4174	88.5565	85.6956	82.8347	79.9739	77.113	74.2521	71.3912	68.5303	65.6695	62.8086	59.9477	57.0868	54.226	51.3651	48.5042	45.6433	42.7824	39.9216	37.0607	34.1998	31.3389	28.4781	25.6172	22.7563	19.8954	17.0345	15.5211	11.3128	8.45191	5.59104	2.73016	-0.130719	-2.9916	-5.85247	-8.71335	-11.5742	-14.4351	-17.296	-20.1569	-23.0177	-25.8786	-28.7395	-31.6004
		79	100	97.1737	94.3473	91.521	88.6947	85.8683	83.042	80.2157	77.3894	74.563	71.7367	68.9104	66.084	63.2577	60.4314	57.605	54.7787	51.9524	49.1261	46.2997	43.4734	40.6471	37.8207	34.9944	32.1681	29.3417	26.5154	23.6891	20.8627	18.0364	16.5413	12.3838	9.55742	6.73109	3.90476	1.07843	-1.7479	-4.57423	-7.40056	-10.2269	-13.0532	-15.8796	-18.7059	-21.5322	-24.3585	-27.1849	-30.0112
		80	100	97.2082	94.4164	91.6246	88.8329	86.0411	83.2493	80.4575	77.6657	74.8739	72.0822	69.2904	66.4986	63.7068	60.915	58.1232	55.3315	52.5397	49.7479	46.9561	44.1643	41.3725	38.5808	35.789	32.9972	30.2054	27.4136	24.6218	21.8301	19.0383	17.5614	13.4547	10.6629	7.87115	5.07937	2.28758	-0.504202	-3.29599	-6.08777	-8.87955	-11.6713	-14.4631	-17.2549	-20.0467	-22.8385	-25.6303	-28.422
		81	100	97.2428	94.4855	91.7283	88.9711	86.2138	83.4566	80.6993	77.9421	75.1849	72.4276	69.6704	66.9132	64.1559	61.3987	58.6415	55.8842	53.127	50.3697	47.6125	44.8553	42.098	39.3408	36.5836	33.8263	31.0691	28.3119	25.5546	22.7974	20.0401	18.5816	14.5257	11.7684	9.0112	6.25397	3.49673	0.739496	-2.01774	-4.77498	-7.53221	-10.2894	-13.0467	-15.8039	-18.5612	-21.3184	-24.0756	-26.8329
		82	100	97.2773	94.5546	91.8319	89.1092	86.3866	83.6639	80.9412	78.2185	75.4958	72.7731	70.0504	67.3277	64.605	61.8824	59.1597	56.437	53.7143	50.9916	48.2689	45.5462	42.8235	40.1008	37.3782	34.6555	31.9328	29.2101	26.4874	23.7647	21.042	19.6017	15.5966	12.8739	10.1513	7.42857	4.70588	1.98319	-0.739496	-3.46218	-6.18487	-8.90756	-11.6303	-14.3529	-17.0756	-19.7983	-22.521	-25.2437
		83	100	97.3119	94.6237	91.9356	89.2474	86.5593	83.8711	81.183	78.4949	75.8067	73.1186	70.4304	67.7423	65.0542	62.366	59.6779	56.9897	54.3016	51.6134	48.9253	46.2372	43.549	40.8609	38.1727	35.4846	32.7965	30.1083	27.4202	24.732	22.0439	20.6219	16.6676	13.9795	11.2913	8.60317	5.91503	3.22689	0.538749	-2.14939	-4.83754	-7.52568	-10.2138	-12.902	-15.5901	-18.2782	-20.9664	-23.6545
		84	100	97.3464	94.6928	92.0392	89.3856	86.732	84.0784	81.4248	78.7712	76.1176	73.4641	70.8105	68.1569	65.5033	62.8497	60.1961	57.5425	54.8889	52.2353	49.5817	46.9281	44.2745	41.6209	38.9673	36.3137	33.6601	31.0065	28.3529	25.6993	23.0458	21.642	17.7386	15.085	12.4314	9.77778	7.12418	4.47059	1.81699	-0.836601	-3.4902	-6.14379	-8.79739	-11.451	-14.1046	-16.7582	-19.4118	-22.0654
		85	100	97.381	94.7619	92.1429	89.5238	86.9048	84.2857	81.6667	79.0476	76.4286	73.8095	71.1905	68.5714	65.9524	63.3333	60.7143	58.0952	55.4762	52.8571	50.2381	47.619	45	42.381	39.7619	37.1429	34.5238	31.9048	29.2857	26.6667	24.0476	22.6621	18.8095	16.1905	13.5714	10.9524	8.33333	5.71429	3.09524	0.47619	-2.14286	-4.7619	-7.38095	-10	-12.619	-15.2381	-17.8571	-20.4762
		86	100	97.4155	94.831	92.2465	89.662	87.0775	84.493	81.9085	79.324	76.7395	74.155	71.5705	68.986	66.4015	63.817	61.2325	58.648	56.0635	53.479	50.8945	48.31	45.7255	43.141	40.5565	37.972	35.3875	32.803	30.2185	27.634	25.0495	23.6823	19.8805	17.296	14.7115	12.127	9.54248	6.95798	4.37348	1.78898	-0.795518	-3.38002	-5.96452	-8.54902	-11.1335	-13.718	-16.3025	-18.887
		87	100	97.45	94.9001	92.3501	89.8002	87.2502	84.7003	82.1503	79.6004	77.0504	74.5005	71.9505	69.4006	66.8506	64.3007	61.7507	59.2007	56.6508	54.1008	51.5509	49.0009	46.451	43.901	41.3511	38.8011	36.2512	33.7012	31.1513	28.6013	26.0514	24.7024	20.9514	18.4015	15.8515	13.3016	10.7516	8.20168	5.65173	3.10177	0.551821	-1.99813	-4.54809	-7.09804	-9.64799	-12.1979	-14.7479	-17.2979
		88.27	100	97.4939	94.9878	92.4818	89.9757	87.4696	84.9635	82.4575	79.9514	77.4453	74.9392	72.4331	69.9271	67.421	64.9149	62.4088	59.9027	57.3967	54.8906	52.3845	49.8784	47.3724	44.8663	42.3602	39.8541	37.348	34.842	32.3359	29.8298	27.3237	25.998	22.3116	19.8055	17.2994	14.7933	12.2873	9.78118	7.2751	4.76902	2.26294	-0.243137	-2.74922	-5.25529	-7.76137	-10.2675	-12.7735	-15.2796
		89	100	97.5191	95.0383	92.5574	90.0766	87.5957	85.1148	82.634	80.1531	77.6723	75.1914	72.7106	70.2297	67.7488	65.268	62.7871	60.3063	57.8254	55.3445	52.8637	50.3828	47.902	45.4211	42.9402	40.4594	37.9785	35.4977	33.0168	30.5359	28.0551	26.7427	23.0934	20.6125	18.1317	15.6508	13.1699	10.6891	8.20822	5.72736	3.2465	0.76564	-1.71522	-4.19608	-6.67694	-9.1578	-11.6387	-14.1195
		90	100	97.5537	95.1074	92.6611	90.2148	87.7684	85.3221	82.8758	80.4295	77.9832	75.5369	73.0906	70.6443	68.1979	65.7516	63.3053	60.859	58.4127	55.9664	53.5201	51.0738	48.6275	46.1811	43.7348	41.2885	38.8422	36.3959	33.9496	31.5033	29.057	27.7629	24.1643	21.718	19.2717	16.8254	14.3791	11.9328	9.48646	7.04015	4.59384	2.14753	-0.298786	-2.7451	-5.19141	-7.63772	-10.084	-12.5303
		91	100	97.5882	95.1765	92.7647	90.3529	87.9412	85.5294	83.1176	80.7059	78.2941	75.8824	73.4706	71.0588	68.6471	66.2353	63.8235	61.4118	59	56.5882	54.1765	51.7647	49.3529	46.9412	44.5294	42.1176	39.7059	37.2941	34.8824	32.4706	30.0588	28.783	25.2353	22.8235	20.4118	18	15.5882	13.1765	10.7647	8.35294	5.94118	3.52941	1.11765	-1.29412	-3.70588	-6.11765	-8.52941	-10.9412
		92	100	97.6228	95.2456	92.8683	90.4911	88.1139	85.7367	83.3595	80.9823	78.605	76.2278	73.8506	71.4734	69.0962	66.719	64.3417	61.9645	59.5873	57.2101	54.8329	52.4556	50.0784	47.7012	45.324	42.9468	40.5696	38.1923	35.8151	33.4379	31.0607	29.8031	26.3063	23.929	21.5518	19.1746	16.7974	14.4202	12.043	9.66573	7.28852	4.9113	2.53408	0.156863	-2.22035	-4.59757	-6.97479	-9.35201
		93	100	97.6573	95.3147	92.972	90.6293	88.2866	85.944	83.6013	81.2586	78.916	76.5733	74.2306	71.888	69.5453	67.2026	64.8599	62.5173	60.1746	57.8319	55.4893	53.1466	50.8039	48.4613	46.1186	43.7759	41.4332	39.0906	36.7479	34.4052	32.0626	30.8233	27.3772	25.0345	22.6919	20.3492	18.0065	15.6639	13.3212	10.9785	8.63585	6.29318	3.95051	1.60784	-0.734827	-3.0775	-5.42017	-7.76284
		94	100	97.6919	95.3838	93.0756	90.7675	88.4594	86.1513	83.8431	81.535	79.2269	76.9188	74.6106	72.3025	69.9944	67.6863	65.3782	63.07	60.7619	58.4538	56.1457	53.8375	51.5294	49.2213	46.9132	44.605	42.2969	39.9888	37.6807	35.3725	33.0644	31.8434	28.4482	26.1401	23.8319	21.5238	19.2157	16.9076	14.5994	12.2913	9.98319	7.67507	5.36695	3.05882	0.7507	-1.55742	-3.86555	-6.17367
		95	100	97.7264	95.4528	93.1793	90.9057	88.6321	86.3585	84.085	81.8114	79.5378	77.2642	74.9907	72.7171	70.4435	68.1699	65.8964	63.6228	61.3492	59.0756	56.8021	54.5285	52.2549	49.9813	47.7077	45.4342	43.1606	40.887	38.6134	36.3399	34.0663	32.8636	29.5191	27.2456	24.972	22.6984	20.4248	18.1513	15.8777	13.6041	11.3305	9.05696	6.78338	4.5098	2.23623	-0.0373483	-2.31092	-4.5845
		96	100	97.761	95.5219	93.2829	91.0439	88.8049	86.5658	84.3268	82.0878	79.8487	77.6097	75.3707	73.1317	70.8926	68.6536	66.4146	64.1755	61.9365	59.6975	57.4585	55.2194	52.9804	50.7414	48.5023	46.2633	44.0243	41.7852	39.5462	37.3072	35.0682	33.8837	30.5901	28.3511	26.112	23.873	21.634	19.395	17.1559	14.9169	12.6779	10.4388	8.19981	5.96078	3.72176	1.48273	-0.756303	-2.99533
		97	100	97.7955	95.591	93.3866	91.1821	88.9776	86.7731	84.5686	82.3641	80.1597	77.9552	75.7507	73.5462	71.3417	69.1373	66.9328	64.7283	62.5238	60.3193	58.1148	55.9104	53.7059	51.5014	49.2969	47.0924	44.888	42.6835	40.479	38.2745	36.07	34.9039	31.6611	29.4566	27.2521	25.0476	22.8431	20.6387	18.4342	16.2297	14.0252	11.8207	9.61625	7.41176	5.20728	3.0028	0.798319	-1.40616
		98	100	97.8301	95.6601	93.4902	91.3203	89.1503	86.9804	84.8105	82.6405	80.4706	78.3007	76.1307	73.9608	71.7908	69.6209	67.451	65.281	63.1111	60.9412	58.7712	56.6013	54.4314	52.2614	50.0915	47.9216	45.7516	43.5817	41.4118	39.2418	37.0719	35.924	32.732	30.5621	28.3922	26.2222	24.0523	21.8824	19.7124	17.5425	15.3725	13.2026	11.0327	8.86275	6.69281	4.52288	2.35294	0.183007
		99	100	97.8646	95.7292	93.5938	91.4585	89.3231	87.1877	85.0523	82.9169	80.7815	78.6461	76.5107	74.3754	72.24	70.1046	67.9692	65.8338	63.6984	61.563	59.4276	57.2923	55.1569	53.0215	50.8861	48.7507	46.6153	44.4799	42.3445	40.2092	38.0738	36.9441	33.803	31.6676	29.5322	27.3968	25.2614	23.1261	20.9907	18.8553	16.7199	14.5845	12.4491	10.3137	8.17834	6.04295	3.90756	1.77218
		100	100	97.8992	95.7983	93.6975	91.5966	89.4958	87.395	85.2941	83.1933	81.0924	78.9916	76.8908	74.7899	72.6891	70.5882	68.4874	66.3866	64.2857	62.1849	60.084	57.9832	55.8824	53.7815	51.6807	49.5798	47.479	45.3782	43.2773	41.1765	39.0756	37.9643	34.8739	32.7731	30.6723	28.5714	26.4706	24.3697	22.2689	20.1681	18.0672	15.9664	13.8655	11.7647	9.66387	7.56303	5.46218	3.36134
[truncated: 4 more columns]

## Sheet: IR.1i
Parameter		Unit	AM	CA	BINDER	EL	Sum
			NCM811	Super P	PVDF	LPSCl
Material true density		g/cc	4.79	1.95	1.77	1.54	-
Gravimetric composition		wt%	89.85	0	0	10.15	100
Volumetric composition		vol%	73.9991	0	0	26.0009	100
Composite electrode true density		g/cc					3.94497
Core-shell size		um	5			0.527914
Pressed shell thickness		um				0.527914
Swelled shell thickness		um				0.549825
Specific capacity		mAh/g	175
Ionic conductivity		mS/cm				1
Building block	Areal loading	mg/cm2	2.61253	0		0.295128	2.90766
	Areal specific capacity	mAh/cm2	0.457193
	Areal specific resistance	ohm cm2					8.27473

## Sheet: Fig.1i
			Electrode density	MIN	INT	MAX		Matrix formula:		100*(1-H/(100/(V/'IR.1i'!$D$3+(100-V)/'IR.1i'!$G$3)))
			H	0	0.1	5		Comment:		NCM811(4.79g/cc)+LPSCl(1.54g/cc) electrode porosity
			0	0.1	0.2	0.3	0.4	0.5	0.6	0.7	0.8	0.9	1	1.1	1.2	1.3	1.4	1.5	1.6	1.7	1.8	1.9	2	2.1	2.2	2.3	2.4	2.5	2.6	2.7	2.8	2.9191	3	3.1	3.2	3.3	3.4	3.5	3.6	3.7	3.8	3.9	4	4.1	4.2	4.3	4.4	4.5	4.6
AM ratio	V	0	100	93.5065	87.013	80.5195	74.026	67.5325	61.039	54.5455	48.0519	41.5584	35.0649	28.5714	22.0779	15.5844	9.09091	2.5974	-3.8961	-10.3896	-16.8831	-23.3766	-29.8701	-36.3636	-42.8571	-49.3506	-55.8442	-62.3377	-68.8312	-75.3247	-81.8182	-89.5519	-94.8052	-101.299	-107.792	-114.286	-120.779	-127.273	-133.766	-140.26	-146.753	-153.247	-159.74	-166.234	-172.727	-179.221	-185.714	-192.208	-198.701
MIN	0	1	100	93.5506	87.1011	80.6517	74.2022	67.7528	61.3033	54.8539	48.4044	41.955	35.5055	29.0561	22.6066	16.1572	9.70772	3.25828	-3.19117	-9.64062	-16.0901	-22.5395	-28.989	-35.4384	-41.8879	-48.3373	-54.7868	-61.2362	-67.6857	-74.1351	-80.5846	-88.2658	-93.4834	-99.9329	-106.382	-112.832	-119.281	-125.731	-132.18	-138.63	-145.079	-151.528	-157.978	-164.427	-170.877	-177.326	-183.776	-190.225	-196.675
INT	1	2	100	93.5946	87.1892	80.7838	74.3784	67.973	61.5677	55.1623	48.7569	42.3515	35.9461	29.5407	23.1353	16.7299	10.3245	3.91915	-2.48624	-8.89163	-15.297	-21.7024	-28.1078	-34.5132	-40.9186	-47.324	-53.7294	-60.1348	-66.5401	-72.9455	-79.3509	-86.9797	-92.1617	-98.5671	-104.972	-111.378	-117.783	-124.189	-130.594	-136.999	-143.405	-149.81	-156.216	-162.621	-169.026	-175.432	-181.837	-188.243	-194.648
MAX	100	3	100	93.6387	87.2773	80.916	74.5547	68.1933	61.832	55.4707	49.1093	42.748	36.3867	30.0254	23.664	17.3027	10.9414	4.58002	-1.78131	-8.14264	-14.504	-20.8653	-27.2266	-33.588	-39.9493	-46.3106	-52.672	-59.0333	-65.3946	-71.756	-78.1173	-85.6936	-90.84	-97.2013	-103.563	-109.924	-116.285	-122.647	-129.008	-135.369	-141.731	-148.092	-154.453	-160.815	-167.176	-173.537	-179.899	-186.26	-192.621
		4	100	93.6827	87.3655	81.0482	74.7309	68.4136	62.0964	55.7791	49.4618	43.1445	36.8273	30.51	24.1927	17.8754	11.5582	5.2409	-1.07638	-7.39365	-13.7109	-20.0282	-26.3455	-32.6627	-38.98	-45.2973	-51.6146	-57.9318	-64.2491	-70.5664	-76.8837	-84.4075	-89.5182	-95.8355	-102.153	-108.47	-114.787	-121.105	-127.422	-133.739	-140.056	-146.374	-152.691	-159.008	-165.325	-171.643	-177.96	-184.277	-190.595
		5	100	93.7268	87.4536	81.1804	74.9071	68.6339	62.3607	56.0875	49.8143	43.5411	37.2678	30.9946	24.7214	18.4482	12.175	5.90177	-0.371445	-6.64466	-12.9179	-19.1911	-25.4643	-31.7375	-38.0107	-44.284	-50.5572	-56.8304	-63.1036	-69.3768	-75.65	-83.1214	-88.1965	-94.4697	-100.743	-107.016	-113.289	-119.563	-125.836	-132.109	-138.382	-144.655	-150.929	-157.202	-163.475	-169.748	-176.021	-182.295	-188.568
		6	100	93.7708	87.5417	81.3125	75.0834	68.8542	62.6251	56.3959	50.1667	43.9376	37.7084	31.4793	25.2501	19.021	12.7918	6.56264	0.333487	-5.89567	-12.1248	-18.354	-24.5831	-30.8123	-37.0415	-43.2706	-49.4998	-55.7289	-61.9581	-68.1872	-74.4164	-81.8353	-86.8747	-93.1039	-99.333	-105.562	-111.791	-118.02	-124.25	-130.479	-136.708	-142.937	-149.166	-155.395	-161.625	-167.854	-174.083	-180.312	-186.541
		7	100	93.8149	87.6298	81.4447	75.2596	69.0745	62.8894	56.7043	50.5192	44.3341	38.149	31.9639	25.7788	19.5937	13.4086	7.22352	1.03842	-5.14668	-11.3318	-17.5169	-23.702	-29.8871	-36.0722	-42.2573	-48.4424	-54.6275	-60.8126	-66.9977	-73.1828	-80.5492	-85.553	-91.7381	-97.9232	-104.108	-110.293	-116.478	-122.664	-128.849	-135.034	-141.219	-147.404	-153.589	-159.774	-165.959	-172.144	-178.329	-184.515
		8	100	93.859	87.7179	81.5769	75.4358	69.2948	63.1538	57.0127	50.8717	44.7306	38.5896	32.4486	26.3075	20.1665	14.0254	7.88439	1.74335	-4.39769	-10.5387	-16.6798	-22.8208	-28.9619	-35.1029	-41.2439	-47.385	-53.526	-59.6671	-65.8081	-71.9491	-79.2631	-84.2312	-90.3723	-96.5133	-102.654	-108.795	-114.936	-121.077	-127.219	-133.36	-139.501	-145.642	-151.783	-157.924	-164.065	-170.206	-176.347	-182.488
		9	100	93.903	87.806	81.7091	75.6121	69.5151	63.4181	57.3211	51.2241	45.1272	39.0302	32.9332	26.8362	20.7392	14.6422	8.54526	2.44828	-3.6487	-9.74568	-15.8427	-21.9396	-28.0366	-34.1336	-40.2306	-46.3276	-52.4246	-58.5215	-64.6185	-70.7155	-77.977	-82.9095	-89.0065	-95.1034	-101.2	-107.297	-113.394	-119.491	-125.588	-131.685	-137.782	-143.879	-149.976	-156.073	-162.17	-168.267	-174.364	-180.461
		10	100	93.9471	87.8942	81.8412	75.7883	69.7354	63.6825	57.6295	51.5766	45.5237	39.4708	33.4178	27.3649	21.312	15.2591	9.20614	3.15321	-2.89971	-8.95263	-15.0056	-21.0585	-27.1114	-33.1643	-39.2173	-45.2702	-51.3231	-57.376	-63.429	-69.4819	-76.6909	-81.5877	-87.6406	-93.6936	-99.7465	-105.799	-111.852	-117.905	-123.958	-130.011	-136.064	-142.117	-148.17	-154.223	-160.276	-166.329	-172.382	-178.435
		11	100	93.9911	87.9823	81.9734	75.9645	69.9557	63.9468	57.9379	51.9291	45.9202	39.9113	33.9025	27.8936	21.8847	15.8759	9.86701	3.85815	-2.15072	-8.15959	-14.1685	-20.1773	-26.1862	-32.195	-38.2039	-44.2128	-50.2216	-56.2305	-62.2394	-68.2482	-75.4048	-80.266	-86.2748	-92.2837	-98.2926	-104.301	-110.31	-116.319	-122.328	-128.337	-134.346	-140.355	-146.364	-152.372	-158.381	-164.39	-170.399	-176.408
		12	100	94.0352	88.0704	82.1056	76.1408	70.176	64.2112	58.2463	52.2815	46.3167	40.3519	34.3871	28.4223	22.4575	16.4927	10.5279	4.56308	-1.40173	-7.36654	-13.3313	-19.2962	-25.261	-31.2258	-37.1906	-43.1554	-49.1202	-55.085	-61.0498	-67.0146	-74.1187	-78.9442	-84.909	-90.8738	-96.8387	-102.803	-108.768	-114.733	-120.698	-126.663	-132.627	-138.592	-144.557	-150.522	-156.487	-162.452	-168.416	-174.381
		13	100	94.0793	88.1585	82.2378	76.317	70.3963	64.4755	58.5548	52.634	46.7133	40.7925	34.8718	28.951	23.0303	17.1095	11.1888	5.26801	-0.65274	-6.57349	-12.4942	-18.415	-24.3357	-30.2565	-36.1772	-42.098	-48.0187	-53.9395	-59.8602	-65.781	-72.8326	-77.6225	-83.5432	-89.464	-95.3847	-101.305	-107.226	-113.147	-119.068	-124.988	-130.909	-136.83	-142.751	-148.671	-154.592	-160.513	-166.434	-172.354
		14	100	94.1233	88.2466	82.3699	76.4932	70.6165	64.7399	58.8632	52.9865	47.1098	41.2331	35.3564	29.4797	23.603	17.7263	11.8496	5.97294	0.0962503	-5.78044	-11.6571	-17.5338	-23.4105	-29.2872	-35.1639	-41.0406	-46.9173	-52.794	-58.6707	-64.5474	-71.5465	-76.3007	-82.1774	-88.0541	-93.9308	-99.8075	-105.684	-111.561	-117.438	-123.314	-129.191	-135.068	-140.944	-146.821	-152.698	-158.574	-164.451	-170.328
		15	100	94.1674	88.3347	82.5021	76.6695	70.8368	65.0042	59.1716	53.3389	47.5063	41.6737	35.841	30.0084	24.1758	18.3431	12.5105	6.67787	0.84524	-4.98739	-10.82	-16.6527	-22.4853	-28.3179	-34.1506	-39.9832	-45.8158	-51.6485	-57.4811	-63.3137	-70.2604	-74.979	-80.8116	-86.6443	-92.4769	-98.3095	-104.142	-109.975	-115.807	-121.64	-127.473	-133.305	-139.138	-144.971	-150.803	-156.636	-162.468	-168.301
		16	100	94.2114	88.4229	82.6343	76.8457	71.0571	65.2686	59.48	53.6914	47.9028	42.1143	36.3257	30.5371	24.7485	18.96	13.1714	7.38281	1.59423	-4.19434	-9.98292	-15.7715	-21.5601	-27.3486	-33.1372	-38.9258	-44.7144	-50.5029	-56.2915	-62.0801	-68.9743	-73.6572	-79.4458	-85.2344	-91.023	-96.8115	-102.6	-108.389	-114.177	-119.966	-125.754	-131.543	-137.332	-143.12	-148.909	-154.697	-160.486	-166.274
		17	100	94.2555	88.511	82.7665	77.0219	71.2774	65.5329	59.7884	54.0439	48.2994	42.5548	36.8103	31.0658	25.3213	19.5768	13.8323	8.08774	2.34322	-3.4013	-9.14581	-14.8903	-20.6348	-26.3794	-32.1239	-37.8684	-43.6129	-49.3574	-55.1019	-60.8465	-67.6882	-72.3355	-78.08	-83.8245	-89.569	-95.3136	-101.058	-106.803	-112.547	-118.292	-124.036	-129.781	-135.525	-141.27	-147.014	-152.759	-158.503	-164.248
		18	100	94.2995	88.5991	82.8986	77.1982	71.4977	65.7973	60.0968	54.3963	48.6959	42.9954	37.295	31.5945	25.894	20.1936	14.4931	8.79267	3.09221	-2.60825	-8.30871	-14.0092	-19.7096	-25.4101	-31.1105	-36.811	-42.5115	-48.2119	-53.9124	-59.6128	-66.4021	-71.0137	-76.7142	-82.4147	-88.1151	-93.8156	-99.516	-105.216	-110.917	-116.617	-122.318	-128.018	-133.719	-139.419	-145.12	-150.82	-156.521	-162.221
		19	100	94.3436	88.6872	83.0308	77.3744	71.718	66.0616	60.4052	54.7488	49.0924	43.436	37.7796	32.1232	26.4668	20.8104	15.154	9.4976	3.8412	-1.8152	-7.4716	-13.128	-18.7844	-24.4408	-30.0972	-35.7536	-41.41	-47.0664	-52.7228	-58.3792	-65.116	-69.692	-75.3484	-81.0048	-86.6612	-92.3176	-97.974	-103.63	-109.287	-114.943	-120.6	-126.256	-131.912	-137.569	-143.225	-148.882	-154.538	-160.194
		20	100	94.3877	88.7753	83.163	77.5506	71.9383	66.3259	60.7136	55.1013	49.4889	43.8766	38.2642	32.6519	27.0396	21.4272	15.8149	10.2025	4.59019	-1.02215	-6.63449	-12.2468	-17.8592	-23.4715	-29.0839	-34.6962	-40.3085	-45.9209	-51.5332	-57.1456	-63.8299	-68.3703	-73.9826	-79.5949	-85.2073	-90.8196	-96.432	-102.044	-107.657	-113.269	-118.881	-124.494	-130.106	-135.718	-141.331	-146.943	-152.555	-158.168
		21	100	94.4317	88.8634	83.2951	77.7269	72.1586	66.5903	61.022	55.4537	49.8854	44.3172	38.7489	33.1806	27.6123	22.044	16.4757	10.9075	5.33918	-0.229103	-5.79739	-11.3657	-16.934	-22.5022	-28.0705	-33.6388	-39.2071	-44.7754	-50.3437	-55.9119	-62.5438	-67.0485	-72.6168	-78.1851	-83.7534	-89.3216	-94.8899	-100.458	-106.026	-111.595	-117.163	-122.731	-128.3	-133.868	-139.436	-145.004	-150.573	-156.141
		22	100	94.4758	88.9515	83.4273	77.9031	72.3789	66.8546	61.3304	55.8062	50.282	44.7577	39.2335	33.7093	28.1851	22.6608	17.1366	11.6124	6.08817	0.563945	-4.96028	-10.4845	-16.0087	-21.533	-27.0572	-32.5814	-38.1056	-43.6299	-49.1541	-54.6783	-61.2577	-65.7268	-71.251	-76.7752	-82.2994	-87.8237	-93.3479	-98.8721	-104.396	-109.921	-115.445	-120.969	-126.493	-132.017	-137.542	-143.066	-148.59	-154.114
		23	100	94.5198	89.0397	83.5595	78.0793	72.5992	67.119	61.6388	56.1587	50.6785	45.1983	39.7182	34.238	28.7578	23.2777	17.7975	12.3173	6.83716	1.35699	-4.12317	-9.60334	-15.0835	-20.5637	-26.0438	-31.524	-37.0042	-42.4843	-47.9645	-53.4447	-59.9716	-64.405	-69.8852	-75.3653	-80.8455	-86.3257	-91.8058	-97.286	-102.766	-108.246	-113.727	-119.207	-124.687	-130.167	-135.647	-141.127	-146.608	-152.088
		24	100	94.5639	89.1278	83.6917	78.2556	72.8195	67.3833	61.9472	56.5111	51.075	45.6389	40.2028	34.7667	29.3306	23.8945	18.4584	13.0223	7.58615	2.15004	-3.28607	-8.72218	-14.1583	-19.5944	-25.0305	-30.4666	-35.9027	-41.3388	-46.7749	-52.211	-58.6855	-63.0833	-68.5194	-73.9555	-79.3916	-84.8277	-90.2638	-95.6999	-101.136	-106.572	-112.008	-117.444	-122.88	-128.317	-133.753	-139.189	-144.625	-150.061
		25	100	94.6079	89.2159	83.8238	78.4318	73.0397	67.6477	62.2556	56.8636	51.4715	46.0795	40.6874	35.2954	29.9033	24.5113	19.1192	13.7272	8.33514	2.94309	-2.44896	-7.84101	-13.2331	-18.6251	-24.0172	-29.4092	-34.8013	-40.1933	-45.5854	-50.9774	-57.3993	-61.7615	-67.1536	-72.5456	-77.9377	-83.3297	-88.7218	-94.1138	-99.5059	-104.898	-110.29	-115.682	-121.074	-126.466	-131.858	-137.25	-142.642	-148.034
		26	100	94.652	89.304	83.956	78.608	73.26	67.912	62.5641	57.2161	51.8681	46.5201	41.1721	35.8241	30.4761	25.1281	19.7801	14.4321	9.08413	3.73614	-1.61185	-6.95985	-12.3078	-17.6558	-23.0038	-28.3518	-33.6998	-39.0478	-44.3958	-49.7438	-56.1132	-60.4398	-65.7878	-71.1358	-76.4837	-81.8317	-87.1797	-92.5277	-97.8757	-103.224	-108.572	-113.92	-119.268	-124.616	-129.964	-135.312	-140.66	-146.008
		27	100	94.6961	89.3921	84.0882	78.7843	73.4803	68.1764	62.8725	57.5685	52.2646	46.9607	41.6567	36.3528	31.0489	25.7449	20.441	15.1371	9.83312	4.52919	-0.774747	-6.07868	-11.3826	-16.6865	-21.9905	-27.2944	-32.5984	-37.9023	-43.2062	-48.5102	-54.8271	-59.118	-64.422	-69.7259	-75.0298	-80.3338	-85.6377	-90.9416	-96.2456	-101.549	-106.853	-112.157	-117.461	-122.765	-128.069	-133.373	-138.677	-143.981
		28	100	94.7401	89.4802	84.2204	78.9605	73.7006	68.4407	63.1809	57.921	52.6611	47.4012	42.1414	36.8815	31.6216	26.3617	21.1019	15.842	10.5821	5.32224	0.0623594	-5.19752	-10.4574	-15.7173	-20.9771	-26.237	-31.4969	-36.7568	-42.0166	-47.2765	-53.541	-57.7963	-63.0562	-68.316	-73.5759	-78.8358	-84.0957	-89.3555	-94.6154	-99.8753	-105.135	-110.395	-115.655	-120.915	-126.175	-131.435	-136.694	-141.954
		29	100	94.7842	89.5684	84.3525	79.1367	73.9209	68.7051	63.4893	58.2735	53.0576	47.8418	42.626	37.4102	32.1944	26.9786	21.7627	16.5469	11.3311	6.11528	0.899466	-4.31635	-9.53217	-14.748	-19.9638	-25.1796	-30.3954	-35.6113	-40.8271	-46.0429	-52.2549	-56.4745	-61.6903	-66.9062	-72.122	-77.3378	-82.5536	-87.7694	-92.9853	-98.2011	-103.417	-108.633	-113.849	-119.064	-124.28	-129.496	-134.712	-139.928
		30	100	94.8282	89.6565	84.4847	79.313	74.1412	68.9694	63.7977	58.6259	53.4542	48.2824	43.1106	37.9389	32.7671	27.5954	22.4236	17.2519	12.0801	6.90833	1.73657	-3.43519	-8.60695	-13.7787	-18.9505	-24.1222	-29.294	-34.4657	-39.6375	-44.8093	-50.9688	-55.1528	-60.3245	-65.4963	-70.6681	-75.8398	-81.0116	-86.1833	-91.3551	-96.5269	-101.699	-106.87	-112.042	-117.214	-122.386	-127.557	-132.729	-137.901
		31	100	94.8723	89.7446	84.6169	79.4892	74.3615	69.2338	64.1061	58.9784	53.8507	48.723	43.5953	38.4676	33.3399	28.2122	23.0845	17.9568	12.8291	7.70138	2.57368	-2.55402	-7.68172	-12.8094	-17.9371	-23.0648	-28.1925	-33.3202	-38.4479	-43.5756	-49.6827	-53.831	-58.9587	-64.0864	-69.2141	-74.3418	-79.4695	-84.5972	-89.7249	-94.8526	-99.9803	-105.108	-110.236	-115.363	-120.491	-125.619	-130.747	-135.874
		32	100	94.9164	89.8327	84.7491	79.6654	74.5818	69.4981	64.4145	59.3309	54.2472	49.1636	44.0799	38.9963	33.9126	28.829	23.7454	18.6617	13.5781	8.49443	3.41079	-1.67286	-6.7565	-11.8401	-16.9238	-22.0074	-27.0911	-32.1747	-37.2584	-42.342	-48.3966	-52.5093	-57.5929	-62.6766	-67.7602	-72.8439	-77.9275	-83.0111	-88.0948	-93.1784	-98.2621	-103.346	-108.429	-113.513	-118.597	-123.68	-128.764	-133.848
		33	100	94.9604	89.9208	84.8812	79.8417	74.8021	69.7625	64.7229	59.6833	54.6437	49.6042	44.5646	39.525	34.4854	29.4458	24.4062	19.3666	14.3271	9.28748	4.24789	-0.791693	-5.83128	-10.8709	-15.9104	-20.95	-25.9896	-31.0292	-36.0688	-41.1084	-47.1105	-51.1875	-56.2271	-61.2667	-66.3063	-71.3459	-76.3855	-81.425	-86.4646	-91.5042	-96.5438	-101.583	-106.623	-111.663	-116.702	-121.742	-126.781	-131.821
		34	100	95.0045	90.0089	85.0134	80.0179	75.0224	70.0268	65.0313	60.0358	55.0403	50.0447	45.0492	40.0537	35.0582	30.0626	25.0671	20.0716	15.0761	10.0805	5.085	0.0894721	-4.90605	-9.90158	-14.8971	-19.8926	-24.8882	-29.8837	-34.8792	-39.8747	-45.8244	-49.8658	-54.8613	-59.8568	-64.8524	-69.8479	-74.8434	-79.839	-84.8345	-89.83	-94.8255	-99.8211	-104.817	-109.812	-114.808	-119.803	-124.799	-129.794
		35	100	95.0485	90.0971	85.1456	80.1941	75.2427	70.2912	65.3397	60.3883	55.4368	50.4853	45.5339	40.5824	35.6309	30.6794	25.728	20.7765	15.825	10.8736	5.92211	0.970637	-3.98083	-8.9323	-13.8838	-18.8352	-23.7867	-28.7382	-33.6896	-38.6411	-44.5383	-48.544	-53.4955	-58.447	-63.3984	-68.3499	-73.3014	-78.2529	-83.2043	-88.1558	-93.1073	-98.0587	-103.01	-107.962	-112.913	-117.865	-122.816	-127.768
		36	100	95.0926	90.1852	85.2778	80.3704	75.463	70.5555	65.6481	60.7407	55.8333	50.9259	46.0185	41.1111	36.2037	31.2963	26.3889	21.4814	16.574	11.6666	6.75921	1.8518	-3.05561	-7.96302	-12.8704	-17.7778	-22.6852	-27.5927	-32.5001	-37.4075	-43.2522	-47.2223	-52.1297	-57.0371	-61.9445	-66.8519	-71.7593	-76.6668	-81.5742	-86.4816	-91.389	-96.2964	-101.204	-106.111	-111.019	-115.926	-120.833	-125.741
		37	100	95.1366	90.2733	85.4099	80.5466	75.6832	70.8199	65.9565	61.0932	56.2298	51.3665	46.5031	41.6398	36.7764	31.9131	27.0497	22.1864	17.323	12.4597	7.59632	2.73297	-2.13039	-6.99374	-11.8571	-16.7204	-21.5838	-26.4471	-31.3105	-36.1738	-41.9661	-45.9006	-50.7639	-55.6273	-60.4906	-65.354	-70.2173	-75.0807	-79.944	-84.8074	-89.6707	-94.5341	-99.3974	-104.261	-109.124	-113.987	-118.851	-123.714
		38	100	95.1807	90.3614	85.5421	80.7228	75.9035	71.0842	66.2649	61.4457	56.6264	51.8071	46.9878	42.1685	37.3492	32.5299	27.7106	22.8913	18.072	13.2527	8.43342	3.61413	-1.20516	-6.02446	-10.8437	-15.663	-20.4823	-25.3016	-30.1209	-34.9402	-40.68	-44.5788	-49.3981	-54.2174	-59.0367	-63.856	-68.6753	-73.4946	-78.3139	-83.1332	-87.9524	-92.7717	-97.591	-102.41	-107.23	-112.049	-116.868	-121.687
		39	100	95.2248	90.4495	85.6743	80.8991	76.1238	71.3486	66.5734	61.7981	57.0229	52.2476	47.4724	42.6972	37.9219	33.1467	28.3715	23.5962	18.821	14.0458	9.27053	4.4953	-0.279939	-5.05517	-9.83041	-14.6056	-19.3809	-24.1561	-28.9314	-33.7066	-39.3939	-43.2571	-48.0323	-52.8075	-57.5828	-62.358	-67.1332	-71.9085	-76.6837	-81.4589	-86.2342	-91.0094	-95.7846	-100.56	-105.335	-110.11	-114.886	-119.661
		40	100	95.2688	90.5376	85.8065	81.0753	76.3441	71.6129	66.8818	62.1506	57.4194	52.6882	47.9571	43.2259	38.4947	33.7635	29.0323	24.3012	19.57	14.8388	10.1076	5.37646	0.645284	-4.08589	-8.81707	-13.5482	-18.2794	-23.0106	-27.7418	-32.473	-38.1078	-41.9353	-46.6665	-51.3977	-56.1288	-60.86	-65.5912	-70.3224	-75.0535	-79.7847	-84.5159	-89.2471	-93.9783	-98.7094	-103.441	-108.172	-112.903	-117.634
		41	100	95.3129	90.6258	85.9386	81.2515	76.5644	71.8773	67.1902	62.5031	57.8159	53.1288	48.4417	43.7546	39.0675	34.3803	29.6932	25.0061	20.319	15.6319	10.9447	6.25763	1.57051	-3.11661	-7.80373	-12.4908	-17.178	-21.8651	-26.5522	-31.2393	-36.8217	-40.6136	-45.3007	-49.9878	-54.6749	-59.362	-64.0492	-68.7363	-73.4234	-78.1105	-82.7976	-87.4847	-92.1719	-96.859	-101.546	-106.233	-110.92	-115.607
		42	100	95.3569	90.7139	86.0708	81.4278	76.7847	72.1416	67.4986	62.8555	58.2125	53.5694	48.9263	44.2833	39.6402	34.9972	30.3541	25.711	21.068	16.4249	11.7819	7.13879	2.49573	-2.14733	-6.79039	-11.4335	-16.0765	-20.7196	-25.3626	-30.0057	-35.5356	-39.2918	-43.9349	-48.5779	-53.221	-57.8641	-62.5071	-67.1502	-71.7932	-76.4363	-81.0794	-85.7224	-90.3655	-95.0085	-99.6516	-104.295	-108.938	-113.581
		43	100	95.401	90.802	86.203	81.604	77.005	72.406	67.807	63.208	58.609	54.01	49.411	44.812	40.213	35.614	31.015	26.416	21.817	17.218	12.619	8.01995	3.42095	-1.17805	-5.77705	-10.3761	-14.9751	-19.5741	-24.1731	-28.7721	-34.2495	-37.9701	-42.5691	-47.1681	-51.7671	-56.3661	-60.9651	-65.5641	-70.1631	-74.7621	-79.3611	-83.9601	-88.5591	-93.1581	-97.7571	-102.356	-106.955	-111.554
		44	100	95.4451	90.8901	86.3352	81.7802	77.2253	72.6703	68.1154	63.5604	59.0055	54.4506	49.8956	45.3407	40.7857	36.2308	31.6758	27.1209	22.566	18.011	13.4561	8.90112	4.34618	-0.208768	-4.76371	-9.31866	-13.8736	-18.4285	-22.9835	-27.5384	-32.9634	-36.6483	-41.2033	-45.7582	-50.3132	-54.8681	-59.423	-63.978	-68.5329	-73.0879	-77.6428	-82.1978	-86.7527	-91.3076	-95.8626	-100.418	-104.972	-109.527
		45	100	95.4891	90.9782	86.4673	81.9565	77.4456	72.9347	68.4238	63.9129	59.402	54.8911	50.3803	45.8694	41.3585	36.8476	32.3367	27.8258	23.3149	18.8041	14.2932	9.78228	5.2714	0.760513	-3.75037	-8.26126	-12.7721	-17.283	-21.7939	-26.3048	-31.6773	-35.3266	-39.8375	-44.3483	-48.8592	-53.3701	-57.881	-62.3919	-66.9028	-71.4137	-75.9245	-80.4354	-84.9463	-89.4572	-93.9681	-98.479	-102.99	-107.501
		46	100	95.5332	91.0663	86.5995	82.1327	77.6659	73.199	68.7322	64.2654	59.7986	55.3317	50.8649	46.3981	41.9312	37.4644	32.9976	28.5308	24.0639	19.5971	15.1303	10.6634	6.19662	1.72979	-2.73703	-7.20386	-11.6707	-16.1375	-20.6043	-25.0712	-30.3912	-34.0048	-38.4717	-42.9385	-47.4053	-51.8721	-56.339	-60.8058	-65.2726	-69.7394	-74.2063	-78.6731	-83.1399	-87.6068	-92.0736	-96.5404	-101.007	-105.474
		47	100	95.5772	91.1545	86.7317	82.3089	77.8862	73.4634	69.0406	64.6178	60.1951	55.7723	51.3495	46.9268	42.504	38.0812	33.6585	29.2357	24.8129	20.3902	15.9674	11.5446	7.12184	2.69908	-1.72369	-6.14646	-10.5692	-14.992	-19.4148	-23.8375	-29.1051	-32.6831	-37.1058	-41.5286	-45.9514	-50.3742	-54.7969	-59.2197	-63.6425	-68.0652	-72.488	-76.9108	-81.3335	-85.7563	-90.1791	-94.6018	-99.0246	-103.447
		48	100	95.6213	91.2426	86.8639	82.4852	78.1064	73.7277	69.349	64.9703	60.5916	56.2129	51.8342	47.4555	43.0768	38.698	34.3193	29.9406	25.5619	21.1832	16.8045	12.4258	8.04707	3.66836	-0.710354	-5.08907	-9.46778	-13.8465	-18.2252	-22.6039	-27.819	-31.3613	-35.74	-40.1188	-44.4975	-48.8762	-53.2549	-57.6336	-62.0123	-66.391	-70.7697	-75.1484	-79.5272	-83.9059	-88.2846	-92.6633	-97.042	-101.421
		49	100	95.6653	91.3307	86.996	82.6614	78.3267	73.9921	69.6574	65.3228	60.9881	56.6535	52.3188	47.9842	43.6495	39.3149	34.9802	30.6456	26.3109	21.9762	17.6416	13.3069	8.97229	4.63764	0.302985	-4.03167	-8.36632	-12.701	-17.0356	-21.3703	-26.5329	-30.0396	-34.3742	-38.7089	-43.0435	-47.3782	-51.7128	-56.0475	-60.3822	-64.7168	-69.0515	-73.3861	-77.7208	-82.0554	-86.3901	-90.7247	-95.0594	-99.394
		50	100	95.7094	91.4188	87.1282	82.8376	78.547	74.2564	69.9658	65.6752	61.3846	57.0941	52.8035	48.5129	44.2223	39.9317	35.6411	31.3505	27.0599	22.7693	18.4787	14.1881	9.89751	5.60692	1.31632	-2.97427	-7.26486	-11.5555	-15.8461	-20.1366	-25.2467	-28.7178	-33.0084	-37.299	-41.5896	-45.8802	-50.1708	-54.4614	-58.752	-63.0426	-67.3332	-71.6238	-75.9144	-80.205	-84.4956	-88.7862	-93.0768	-97.3674
		51	100	95.7535	91.5069	87.2604	83.0139	78.7673	74.5208	70.2742	66.0277	61.7812	57.5346	53.2881	49.0416	44.795	40.5485	36.302	32.0554	27.8089	23.5623	19.3158	15.0693	10.8227	6.5762	2.32966	-1.91687	-6.16341	-10.4099	-14.6565	-18.903	-23.9606	-27.3961	-31.6426	-35.8892	-40.1357	-44.3822	-48.6288	-52.8753	-57.1218	-61.3684	-65.6149	-69.8615	-74.108	-78.3545	-82.6011	-86.8476	-91.0941	-95.3407
		52	100	95.7975	91.595	87.3926	83.1901	78.9876	74.7851	70.5827	66.3802	62.1777	57.9752	53.7727	49.5703	45.3678	41.1653	36.9628	32.7604	28.5579	24.3554	20.1529	15.9504	11.748	7.54548	3.343	-0.859475	-5.06195	-9.26443	-13.4669	-17.6694	-22.6745	-26.0743	-30.2768	-34.4793	-38.6818	-42.8843	-47.0867	-51.2892	-55.4917	-59.6942	-63.8966	-68.0991	-72.3016	-76.5041	-80.7066	-84.909	-89.1115	-93.314
		53	100	95.8416	91.6832	87.5247	83.3663	79.2079	75.0495	70.8911	66.7326	62.5742	58.4158	54.2574	50.099	45.9405	41.7821	37.6237	33.4653	29.3069	25.1484	20.99	16.8316	12.6732	8.51476	4.35634	0.197923	-3.9605	-8.11892	-12.2773	-16.4358	-21.3884	-24.7526	-28.911	-33.0694	-37.2279	-41.3863	-45.5447	-49.7031	-53.8615	-58.02	-62.1784	-66.3368	-70.4952	-74.6536	-78.8121	-82.9705	-87.1289	-91.2873
		54	100	95.8856	91.7713	87.6569	83.5426	79.4282	75.3138	71.1995	67.0851	62.9707	58.8564	54.742	50.6277	46.5133	42.3989	38.2846	34.1702	30.0559	25.9415	21.8271	17.7128	13.5984	9.48404	5.36968	1.25532	-2.85904	-6.9734	-11.0878	-15.2021	-20.1023	-23.4308	-27.5452	-31.6596	-35.7739	-39.8883	-44.0027	-48.117	-52.2314	-56.3457	-60.4601	-64.5745	-68.6888	-72.8032	-76.9176	-81.0319	-85.1463	-89.2606
		55	100	95.9297	91.8594	87.7891	83.7188	79.6485	75.5782	71.5079	67.4376	63.3673	59.297	55.2267	51.1564	47.0861	43.0158	38.9454	34.8751	30.8048	26.7345	22.6642	18.5939	14.5236	10.4533	6.38302	2.31272	-1.75758	-5.82789	-9.89819	-13.9685	-18.8162	-22.1091	-26.1794	-30.2497	-34.32	-38.3903	-42.4606	-46.5309	-50.6012	-54.6715	-58.7418	-62.8121	-66.8824	-70.9527	-75.023	-79.0933	-83.1637	-87.234
		56	100	95.9738	91.9475	87.9213	83.895	79.8688	75.8425	71.8163	67.79	63.7638	59.7375	55.7113	51.6851	47.6588	43.6326	39.6063	35.5801	31.5538	27.5276	23.5013	19.4751	15.4489	11.4226	7.39636	3.37012	-0.656129	-4.68237	-8.70862	-12.7349	-17.5301	-20.7874	-24.8136	-28.8398	-32.8661	-36.8923	-40.9186	-44.9448	-48.9711	-52.9973	-57.0236	-61.0498	-65.0761	-69.1023	-73.1285	-77.1548	-81.181	-85.2073
		57	100	96.0178	92.0356	88.0534	84.0713	80.0891	76.1069	72.1247	68.1425	64.1603	60.1781	56.1959	52.2138	48.2316	44.2494	40.2672	36.285	32.3028	28.3206	24.3384	20.3563	16.3741	12.3919	8.4097	4.42751	0.445327	-3.53686	-7.51905	-11.5012	-16.244	-19.4656	-23.4478	-27.43	-31.4122	-35.3944	-39.3765	-43.3587	-47.3409	-51.3231	-55.3053	-59.2875	-63.2697	-67.2519	-71.234	-75.2162	-79.1984	-83.1806
		58	100	96.0619	92.1237	88.1856	84.2475	80.3094	76.3712	72.4331	68.495	64.5568	60.6187	56.6806	52.7425	48.8043	44.8662	40.9281	36.9899	33.0518	29.1137	25.1756	21.2374	17.2993	13.3612	9.42304	5.48491	1.54678	-2.39135	-6.32947	-10.2676	-14.9579	-18.1439	-22.082	-26.0201	-29.9582	-33.8964	-37.8345	-41.7726	-45.7108	-49.6489	-53.587	-57.5251	-61.4633	-65.4014	-69.3395	-73.2777	-77.2158	-81.1539
		59	100	96.1059	92.2119	88.3178	84.4237	80.5296	76.6356	72.7415	68.8474	64.9534	61.0593	57.1652	53.2712	49.3771	45.483	41.5889	37.6949	33.8008	29.9067	26.0127	22.1186	18.2245	14.3305	10.4364	6.54231	2.64824	-1.24583	-5.1399	-9.03397	-13.6718	-16.8221	-20.7162	-24.6103	-28.5043	-32.3984	-36.2925	-40.1865	-44.0806	-47.9747	-51.8687	-55.7628	-59.6569	-63.551	-67.445	-71.3391	-75.2332	-79.1272
		60	100	96.15	92.3	88.45	84.6	80.7499	76.8999	73.0499	69.1999	65.3499	61.4999	57.6499	53.7999	49.9498	46.0998	42.2498	38.3998	34.5498	30.6998	26.8498	22.9998	19.1497	15.2997	11.4497	7.59971	3.74969	-0.100317	-3.95033	-7.80034	-12.3857	-15.5004	-19.3504	-23.2004	-27.0504	-30.9004	-34.7504	-38.6004	-42.4505	-46.3005	-50.1505	-54.0005	-57.8505	-61.7005	-65.5505	-69.4005	-73.2505	-77.1006
		61	100	96.194	92.3881	88.5821	84.7762	80.9702	77.1643	73.3583	69.5524	65.7464	61.9405	58.1345	54.3286	50.5226	46.7166	42.9107	39.1047	35.2988	31.4928	27.6869	23.8809	20.075	16.269	12.4631	8.6571	4.85115	1.0452	-2.76076	-6.56671	-11.0996	-14.1786	-17.9846	-21.7905	-25.5965	-29.4024	-33.2084	-37.0143	-40.8203	-44.6263	-48.4322	-52.2382	-56.0441	-59.8501	-63.656	-67.462	-71.2679	-75.0739
		62	100	96.2381	92.4762	88.7143	84.9524	81.1905	77.4286	73.6667	69.9048	66.1429	62.381	58.6191	54.8573	51.0954	47.3335	43.5716	39.8097	36.0478	32.2859	28.524	24.7621	21.0002	17.2383	13.4764	9.7145	5.95261	2.19071	-1.57118	-5.33308	-9.8135	-12.8569	-16.6188	-20.3807	-24.1426	-27.9045	-31.6664	-35.4282	-39.1901	-42.952	-46.7139	-50.4758	-54.2377	-57.9996	-61.7615	-65.5234	-69.2853	-73.0472
		63	100	96.2822	92.5643	88.8465	85.1287	81.4108	77.693	73.9751	70.2573	66.5395	62.8216	59.1038	55.386	51.6681	47.9503	44.2324	40.5146	36.7968	33.0789	29.3611	25.6433	21.9254	18.2076	14.4897	10.7719	7.05406	3.33623	-0.381612	-4.09945	-8.52739	-11.5351	-15.253	-18.9708	-22.6886	-26.4065	-30.1243	-33.8421	-37.56	-41.2778	-44.9957	-48.7135	-52.4313	-56.1492	-59.867	-63.5848	-67.3027	-71.0205
		64	100	96.3262	92.6524	88.9787	85.3049	81.6311	77.9573	74.2835	70.6098	66.936	63.2622	59.5884	55.9146	52.2409	48.5671	44.8933	41.2195	37.5458	33.872	30.1982	26.5244	22.8506	19.1769	15.5031	11.8293	8.15552	4.48174	0.80796	-2.86582	-7.24129	-10.2134	-13.8872	-17.5609	-21.2347	-24.9085	-28.5823	-32.2561	-35.9298	-39.6036	-43.2774	-46.9512	-50.6249	-54.2987	-57.9725	-61.6463	-65.3201	-68.9938
		65	100	96.3703	92.7406	89.1108	85.4811	81.8514	78.2217	74.592	70.9622	67.3325	63.7028	60.0731	56.4433	52.8136	49.1839	45.5542	41.9245	38.2947	34.665	31.0353	27.4056	23.7759	20.1461	16.5164	12.8867	9.25697	5.62725	1.99753	-1.63219	-5.95519	-8.89163	-12.5214	-16.1511	-19.7808	-23.4105	-27.0402	-30.67	-34.2997	-37.9294	-41.5591	-45.1888	-48.8186	-52.4483	-56.078	-59.7077	-63.3374	-66.9672
		66	100	96.4143	92.8287	89.243	85.6573	82.0717	78.486	74.9004	71.3147	67.729	64.1434	60.5577	56.972	53.3864	49.8007	46.2151	42.6294	39.0437	35.4581	31.8724	28.2867	24.7011	21.1154	17.5298	13.9441	10.3584	6.77277	3.18711	-0.398558	-4.66908	-7.56988	-11.1555	-14.7412	-18.3269	-21.9125	-25.4982	-29.0839	-32.6695	-36.2552	-39.8408	-43.4265	-47.0122	-50.5978	-54.1835	-57.7692	-61.3548	-64.9405
		67	100	96.4584	92.9168	89.3752	85.8336	82.292	78.7504	75.2088	71.6672	68.1256	64.584	61.0424	57.5007	53.9591	50.4175	46.8759	43.3343	39.7927	36.2511	32.7095	29.1679	25.6263	22.0847	18.5431	15.0015	11.4599	7.91828	4.37668	0.835073	-3.38298	-6.24814	-9.78974	-13.3313	-16.8729	-20.4146	-23.9562	-27.4978	-31.0394	-34.581	-38.1226	-41.6642	-45.2058	-48.7474	-52.289	-55.8306	-59.3722	-62.9138
		68	100	96.5025	93.0049	89.5074	86.0098	82.5123	79.0147	75.5172	72.0196	68.5221	65.0245	61.527	58.0294	54.5319	51.0344	47.5368	44.0393	40.5417	37.0442	33.5466	30.0491	26.5515	23.054	19.5564	16.0589	12.5613	9.0638	5.56625	2.0687	-2.09687	-4.92639	-8.42394	-11.9215	-15.419	-18.9166	-22.4141	-25.9117	-29.4092	-32.9068	-36.4043	-39.9019	-43.3994	-46.8969	-50.3945	-53.892	-57.3896	-60.8871
		69	100	96.5465	93.093	89.6395	86.186	82.7326	79.2791	75.8256	72.3721	68.9186	65.4651	62.0116	58.5581	55.1047	51.6512	48.1977	44.7442	41.2907	37.8372	34.3837	30.9302	27.4768	24.0233	20.5698	17.1163	13.6628	10.2093	6.75582	3.30233	-0.81077	-3.60464	-7.05813	-10.5116	-13.9651	-17.4186	-20.8721	-24.3256	-27.7791	-31.2325	-34.686	-38.1395	-41.593	-45.0465	-48.5	-51.9535	-55.407	-58.8605
		70	100	96.5906	93.1811	89.7717	86.3623	82.9529	79.5434	76.134	72.7246	69.3151	65.9057	62.4963	59.0868	55.6774	52.268	48.8586	45.4491	42.0397	38.6303	35.2208	31.8114	28.402	24.9925	21.5831	18.1737	14.7643	11.3548	7.94539	4.53597	0.475334	-2.28289	-5.69232	-9.10175	-12.5112	-15.9206	-19.33	-22.7395	-26.1489	-29.5583	-32.9678	-36.3772	-39.7866	-43.1961	-46.6055	-50.0149	-53.4243	-56.8338
		71	100	96.6346	93.2693	89.9039	86.5385	83.1731	79.8078	76.4424	73.077	69.7117	66.3463	62.9809	59.6155	56.2502	52.8848	49.5194	46.1541	42.7887	39.4233	36.0579	32.6926	29.3272	25.9618	22.5965	19.2311	15.8657	12.5003	9.13497	5.7696	1.76144	-0.961147	-4.32652	-7.69189	-11.0573	-14.4226	-17.788	-21.1534	-24.5187	-27.8841	-31.2495	-34.6149	-37.9802	-41.3456	-44.711	-48.0763	-51.4417	-54.8071
		72	100	96.6787	93.3574	90.0361	86.7147	83.3934	80.0721	76.7508	73.4295	70.1082	66.7869	63.4656	60.1442	56.8229	53.5016	50.1803	46.859	43.5377	40.2164	36.895	33.5737	30.2524	26.9311	23.6098	20.2885	16.9672	13.6459	10.3245	7.00323	3.04754	0.3606	-2.96071	-6.28203	-9.60334	-12.9247	-16.246	-19.5673	-22.8886	-26.2099	-29.5312	-32.8525	-36.1738	-39.4952	-42.8165	-46.1378	-49.4591	-52.7804
		73	100	96.7227	93.4455	90.1682	86.891	83.6137	80.3365	77.0592	73.782	70.5047	67.2274	63.9502	60.6729	57.3957	54.1184	50.8412	47.5639	44.2867	41.0094	37.7322	34.4549	31.1776	27.9004	24.6231	21.3459	18.0686	14.7914	11.5141	8.23686	4.33365	1.68235	-1.59491	-4.87216	-8.14942	-11.4267	-14.7039	-17.9812	-21.2584	-24.5357	-27.8129	-31.0902	-34.3675	-37.6447	-40.922	-44.1992	-47.4765	-50.7537
		74	100	96.7668	93.5336	90.3004	87.0672	83.834	80.6008	77.3676	74.1344	70.9012	67.668	64.4348	61.2016	57.9684	54.7352	51.502	48.2689	45.0357	41.8025	38.5693	35.3361	32.1029	28.8697	25.6365	22.4033	19.1701	15.9369	12.7037	9.47049	5.61975	3.00409	-0.229103	-3.4623	-6.6955	-9.92869	-13.1619	-16.3951	-19.6283	-22.8615	-26.0947	-29.3279	-32.5611	-35.7943	-39.0275	-42.2607	-45.4939	-48.7271
		75	100	96.8109	93.6217	90.4326	87.2434	84.0543	80.8652	77.676	74.4869	71.2978	68.1086	64.9195	61.7303	58.5412	55.3521	52.1629	48.9738	45.7846	42.5955	39.4064	36.2172	33.0281	29.839	26.6498	23.4607	20.2715	17.0824	13.8933	10.7041	6.90585	4.32584	1.1367	-2.05244	-5.24157	-8.43071	-11.6199	-14.809	-17.9981	-21.1873	-24.3764	-27.5655	-30.7547	-33.9438	-37.133	-40.3221	-43.5112	-46.7004
		76	100	96.8549	93.7098	90.5648	87.4197	84.2746	81.1295	77.9844	74.8394	71.6943	68.5492	65.4041	62.259	59.114	55.9689	52.8238	49.6787	46.5336	43.3886	40.2435	37.0984	33.9533	30.8082	27.6632	24.5181	21.373	18.2279	15.0828	11.9377	8.19196	5.64759	2.50251	-0.642572	-3.78765	-6.93273	-10.0778	-13.2229	-16.368	-19.5131	-22.6581	-25.8032	-28.9483	-32.0934	-35.2385	-38.3835	-41.5286	-44.6737
		77	100	96.899	93.798	90.6969	87.5959	84.4949	81.3939	78.2928	75.1918	72.0908	68.9898	65.8888	62.7877	59.6867	56.5857	53.4847	50.3836	47.2826	44.1816	41.0806	37.9796	34.8785	31.7775	28.6765	25.5755	22.4744	19.3734	16.2724	13.1714	9.47806	6.96934	3.86831	0.767291	-2.33373	-5.43475	-8.53578	-11.6368	-14.7378	-17.8388	-20.9399	-24.0409	-27.1419	-30.2429	-33.344	-36.445	-39.546	-42.647
		78	100	96.943	93.8861	90.8291	87.7721	84.7152	81.6582	78.6013	75.5443	72.4873	69.4304	66.3734	63.3164	60.2595	57.2025	54.1455	51.0886	48.0316	44.9746	41.9177	38.8607	35.8038	32.7468	29.6898	26.6329	23.5759	20.5189	17.462	14.405	10.7642	8.29108	5.23412	2.17715	-0.879809	-3.93677	-6.99374	-10.0507	-13.1077	-16.1646	-19.2216	-22.2786	-25.3355	-28.3925	-31.4494	-34.5064	-37.5634	-40.6203
		79	100	96.9871	93.9742	90.9613	87.9484	84.9355	81.9226	78.9097	75.8968	72.8838	69.8709	66.858	63.8451	60.8322	57.8193	54.8064	51.7935	48.7806	45.7677	42.7548	39.7419	36.729	33.7161	30.7032	27.6903	24.6774	21.6645	18.6515	15.6386	12.0503	9.61283	6.59992	3.58702	0.574113	-2.43879	-5.4517	-8.4646	-11.4775	-14.4904	-17.5033	-20.5162	-23.5291	-26.542	-29.5549	-32.5678	-35.5808	-38.5937
		80	100	97.0312	94.0623	91.0935	88.1246	85.1558	82.1869	79.2181	76.2492	73.2804	70.3115	67.3427	64.3738	61.405	58.4361	55.4673	52.4984	49.5296	46.5607	43.5919	40.6231	37.6542	34.6854	31.7165	28.7477	25.7788	22.81	19.8411	16.8723	13.3364	10.9346	7.96573	4.99688	2.02803	-0.940813	-3.90966	-6.87851	-9.84736	-12.8162	-15.7851	-18.7539	-21.7227	-24.6916	-27.6604	-30.6293	-33.5981	-36.567
		81	100	97.0752	94.1504	91.2256	88.3008	85.3761	82.4513	79.5265	76.6017	73.6769	70.7521	67.8273	64.9025	61.9777	59.053	56.1282	53.2034	50.2786	47.3538	44.429	41.5042	38.5794	35.6546	32.7298	29.8051	26.8803	23.9555	21.0307	18.1059	14.6225	12.2563	9.33153	6.40675	3.48196	0.557167	-2.36762	-5.29241	-8.2172	-11.142	-14.0668	-16.9916	-19.9164	-22.8411	-25.7659	-28.6907	-31.6155	-34.5403
		82	100	97.1193	94.2385	91.3578	88.4771	85.5963	82.7156	79.8349	76.9542	74.0734	71.1927	68.312	65.4312	62.5505	59.6698	56.789	53.9083	51.0276	48.1468	45.2661	42.3854	39.5046	36.6239	33.7432	30.8625	27.9817	25.101	22.2203	19.3395	15.9086	13.5781	10.6973	7.81661	4.93588	2.05515	-0.825584	-3.70631	-6.58705	-9.46778	-12.3485	-15.2292	-18.11	-20.9907	-23.8714	-26.7522	-29.6329	-32.5136
		83	100	97.1633	94.3267	91.49	88.6533	85.8166	82.98	80.1433	77.3066	74.4699	71.6333	68.7966	65.9599	63.1233	60.2866	57.4499	54.6132	51.7766	48.9399	46.1032	43.2665	40.4299	37.5932	34.7565	31.9199	29.0832	26.2465	23.4098	20.5732	17.1947	14.8998	12.0631	9.22647	6.3898	3.55313	0.716455	-2.12022	-4.95689	-7.79356	-10.6302	-13.4669	-16.3036	-19.1403	-21.9769	-24.8136	-27.6503	-30.4869
		84	100	97.2074	94.4148	91.6222	88.8295	86.0369	83.2443	80.4517	77.6591	74.8665	72.0739	69.2812	66.4886	63.696	60.9034	58.1108	55.3182	52.5256	49.7329	46.9403	44.1477	41.3551	38.5625	35.7699	32.9773	30.1846	27.392	24.5994	21.8068	18.4808	16.2216	13.429	10.6363	7.84372	5.05111	2.25849	-0.534121	-3.32674	-6.11935	-8.91196	-11.7046	-14.4972	-17.2898	-20.0824	-22.875	-25.6677	-28.4603
		85	100	97.2514	94.5029	91.7543	89.0058	86.2572	83.5087	80.7601	78.0116	75.263	72.5144	69.7659	67.0173	64.2688	61.5202	58.7717	56.0231	53.2745	50.526	47.7774	45.0289	42.2803	39.5318	36.7832	34.0347	31.2861	28.5375	25.789	23.0404	19.7669	17.5433	14.7948	12.0462	9.29764	6.54909	3.80053	1.05198	-1.69658	-4.44514	-7.19369	-9.94225	-12.6908	-15.4394	-18.1879	-20.9365	-23.685	-26.4336
		86	100	97.2955	94.591	91.8865	89.182	86.4775	83.773	81.0685	78.364	75.6595	72.955	70.2505	67.546	64.8415	62.137	59.4325	56.728	54.0235	51.319	48.6145	45.91	43.2055	40.501	37.7965	35.092	32.3875	29.6831	26.9786	24.2741	21.053	18.8651	16.1606	13.4561	10.7516	8.04707	5.34257	2.63807	-0.0664263	-2.77092	-5.47542	-8.17992	-10.8844	-13.5889	-16.2934	-18.9979	-21.7024	-24.4069
		87	100	97.3396	94.6791	92.0187	89.3582	86.6978	84.0374	81.3769	78.7165	76.056	73.3956	70.7352	68.0747	65.4143	62.7538	60.0934	57.433	54.7725	52.1121	49.4516	46.7912	44.1308	41.4703	38.8099	36.1494	33.489	30.8286	28.1681	25.5077	22.3391	20.1868	17.5264	14.8659	12.2055	9.54505	6.88461	4.22417	1.56373	-1.09671	-3.75715	-6.41759	-9.07803	-11.7385	-14.3989	-17.0593	-19.7198	-22.3802
		88	100	97.3836	94.7672	92.1509	89.5345	86.9181	84.3017	81.6853	79.0689	76.4526	73.8362	71.2198	68.6034	65.987	63.3707	60.7543	58.1379	55.5215	52.9051	50.2888	47.6724	45.056	42.4396	39.8232	37.2068	34.5905	31.9741	29.3577	26.7413	23.6252	21.5086	18.8922	16.2758	13.6594	11.043	8.42665	5.81026	3.19388	0.577502	-2.03888	-4.65526	-7.27164	-9.88802	-12.5044	-15.1208	-17.7372	-20.3536
		89	100	97.4277	94.8554	92.283	89.7107	87.1384	84.5661	81.9937	79.4214	76.8491	74.2768	71.7044	69.1321	66.5598	63.9875	61.4152	58.8428	56.2705	53.6982	51.1259	48.5535	45.9812	43.4089	40.8366	38.2642	35.6919	33.1196	30.5473	27.9749	24.9113	22.8303	20.258	17.6857	15.1133	12.541	9.96868	7.39636	4.82404	2.25171	-0.320608	-2.89293	-5.46525	-8.03758	-10.6099	-13.1822	-15.7545	-18.3269
		89.85	100	97.4651	94.9303	92.3954	89.8605	87.3256	84.7908	82.2559	79.721	77.1861	74.6513	72.1164	69.5815	67.0466	64.5118	61.9769	59.442	56.9071	54.3723	51.8374	49.3025	46.7677	44.2328	41.6979	39.163	36.6282	34.0933	31.5584	29.0235	26.0045	23.9538	21.4189	18.884	16.3492	13.8143	11.2794	8.74454	6.20967	3.6748	1.13992	-1.39495	-3.92983	-6.4647	-8.99957	-11.5344	-14.0693	-16.6042
		91	100	97.5158	95.0316	92.5474	90.0632	87.579	85.0948	82.6106	80.1263	77.6421	75.1579	72.6737	70.1895	67.7053	65.2211	62.7369	60.2527	57.7685	55.2843	52.8001	50.3159	47.8317	45.3475	42.8632	40.379	37.8948	35.4106	32.9264	30.4422	27.4835	25.4738	22.9896	20.5054	18.0212	15.537	13.0528	10.5686	8.08435	5.60014	3.11593	0.631727	-1.85248	-4.33669	-6.82089	-9.3051	-11.7893	-14.2735
		92	100	97.5599	95.1197	92.6796	90.2394	87.7993	85.3591	82.919	80.4788	78.0387	75.5985	73.1584	70.7182	68.2781	65.8379	63.3978	60.9576	58.5175	56.0773	53.6372	51.197	48.7569	46.3167	43.8766	41.4364	38.9963	36.5561	34.116	31.6758	28.7696	26.7955	24.3554	21.9152	19.4751	17.0349	14.5948	12.1547	9.7145	7.27435	4.83421	2.39406	-0.0460917	-2.48624	-4.92639	-7.36654	-9.80669	-12.2468
		93	100	97.6039	95.2078	92.8117	90.4156	88.0195	85.6235	83.2274	80.8313	78.4352	76.0391	73.643	71.2469	68.8508	66.4547	64.0586	61.6626	59.2665	56.8704	54.4743	52.0782	49.6821	47.286	44.8899	42.4938	40.0977	37.7017	35.3056	32.9095	30.0557	28.1173	25.7212	23.3251	20.929	18.5329	16.1368	13.7407	11.3447	8.94857	6.55248	4.15639	1.7603	-0.635794	-3.03188	-5.42797	-7.82407	-10.2202
		94	100	97.648	95.2959	92.9439	90.5919	88.2398	85.8878	83.5358	81.1837	78.8317	76.4797	74.1276	71.7756	69.4236	67.0716	64.7195	62.3675	60.0155	57.6634	55.3114	52.9594	50.6073	48.2553	45.9033	43.5512	41.1992	38.8472	36.4951	34.1431	31.3418	29.439	27.087	24.735	22.3829	20.0309	17.6789	15.3268	12.9748	10.6228	8.27075	5.91872	3.56668	1.21465	-1.13738	-3.48941	-5.84144	-8.19348
		95	100	97.692	95.3841	93.0761	90.7681	88.4601	86.1522	83.8442	81.5362	79.2282	76.9203	74.6123	72.3043	69.9963	67.6884	65.3804	63.0724	60.7644	58.4565	56.1485	53.8405	51.5325	49.2246	46.9166	44.6086	42.3007	39.9927	37.6847	35.3767	32.6279	30.7608	28.4528	26.1448	23.8369	21.5289	19.2209	16.9129	14.605	12.297	9.98902	7.68105	5.37307	3.0651	0.757124	-1.55085	-3.85882	-6.1668
		96	100	97.7361	95.4722	93.2083	90.9443	88.6804	86.4165	84.1526	81.8887	79.6248	77.3608	75.0969	72.833	70.5691	68.3052	66.0413	63.7773	61.5134	59.2495	56.9856	54.7217	52.4578	50.1939	47.9299	45.666	43.4021	41.1382	38.8743	36.6104	33.914	32.0825	29.8186	27.5547	25.2908	23.0269	20.763	18.499	16.2351	13.9712	11.7073	9.44337	7.17946	4.91554	2.65163	0.387712	-1.8762	-4.14012
		97	100	97.7801	95.5603	93.3404	91.1206	88.9007	86.6809	84.461	82.2411	80.0213	77.8014	75.5816	73.3617	71.1419	68.922	66.7021	64.4823	62.2624	60.0426	57.8227	55.6029	53.383	51.1631	48.9433	46.7234	44.5036	42.2837	40.0639	37.844	35.2001	33.4043	31.1844	28.9646	26.7447	24.5248	22.305	20.0851	17.8653	15.6454	13.4256	11.2057	8.98585	6.76599	4.54613	2.32627	0.106418	-2.11344
		98	100	97.8242	95.6484	93.4726	91.2968	89.121	86.9452	84.7694	82.5936	80.4178	78.242	76.0662	73.8904	71.7146	69.5388	67.363	65.1872	63.0114	60.8356	58.6598	56.484	54.3082	52.1324	49.9566	47.7808	45.605	43.4292	41.2534	39.0776	36.4862	34.726	32.5502	30.3744	28.1986	26.0228	23.847	21.6712	19.4954	17.3196	15.1438	12.968	10.7922	8.61644	6.44064	4.26484	2.08904	-0.0867608
		99	100	97.8683	95.7365	93.6048	91.473	89.3413	87.2096	85.0778	82.9461	80.8143	78.6826	76.5508	74.4191	72.2874	70.1556	68.0239	65.8921	63.7604	61.6287	59.4969	57.3652	55.2334	53.1017	50.97	48.8382	46.7065	44.5747	42.443	40.3113	37.7724	36.0478	33.916	31.7843	29.6525	27.5208	25.3891	23.2573	21.1256	18.9938	16.8621	14.7304	12.5986	10.4669	8.33514	6.2034	4.07166	1.93992
		100	100	97.9123	95.8246	93.737	91.6493	89.5616	87.4739	85.3862	83.2985	81.2109	79.1232	77.0355	74.9478	72.8601	70.7724	68.6848	66.5971	64.5094	62.4217	60.334	58.2463	56.1587	54.071	51.9833	49.8956	47.8079	45.7203	43.6326	41.5449	39.0585	37.3695	35.2818	33.1942	31.1065	29.0188	26.9311	24.8434	22.7557	20.6681	18.5804	16.4927	14.405	12.3173	10.2296	8.14196	6.05428	3.9666
[truncated: 4 more columns]

## Sheet: IR.1j
Parameter		Unit	AM	CA	BINDER	EL	Sum
			NCM811	Super P	PVDF	Li3InCl6
Material true density		g/cc	4.79	1.95	1.77	2.59	-
Gravimetric composition		wt%	84.035	0	0	15.965	100
Volumetric composition		vol%	73.9999	0	0	26.0001	100
Composite electrode true density		g/cc					4.218
Core-shell size		um	5			0.527894
Pressed shell thickness		um				0.527894
Swelled shell thickness		um				0.549803
Specific capacity		mAh/g	175
Ionic conductivity		mS/cm				1
Building block	Areal loading	mg/cm2	2.61255	0		0.496334	3.10889
	Areal specific capacity	mAh/cm2	0.457197
	Areal specific resistance	ohm cm2					8.27509

## Sheet: Fig.1j
			Electrode density	MIN	INT	MAX		Matrix formula:		100*(1-H/(100/(V/'IR.1j'!$D$3+(100-V)/'IR.1j'!$G$3)))
			H	0	0.1	5		Comment:		NCM811(4.79g/cc)+LIC(2.59g/cc) electrode porosity
			0	0.1	0.2	0.3	0.4	0.5	0.6	0.7	0.8	0.9	1	1.1	1.2	1.3	1.4	1.5	1.6	1.7	1.8	1.9	2	2.1	2.2	2.3	2.4	2.5	2.6	2.7	2.8	2.9	3	3.1215	3.2	3.3	3.4	3.5	3.6	3.7	3.8	3.9	4	4.1	4.2	4.3	4.4	4.5	4.6
AM ratio	V	0	100	96.139	92.278	88.417	84.556	80.695	76.834	72.973	69.112	65.251	61.39	57.529	53.668	49.8069	45.9459	42.0849	38.2239	34.3629	30.5019	26.6409	22.7799	18.9189	15.0579	11.1969	7.33591	3.4749	-0.3861	-4.2471	-8.10811	-11.9691	-15.8301	-20.5212	-23.5521	-27.4131	-31.2741	-35.1351	-38.9961	-42.8571	-46.7181	-50.5792	-54.4402	-58.3012	-62.1622	-66.0232	-69.8842	-73.7452	-77.6062
MIN	0	1	100	96.1567	92.3135	88.4702	84.6269	80.7836	76.9404	73.0971	69.2538	65.4106	61.5673	57.724	53.8808	50.0375	46.1942	42.3509	38.5077	34.6644	30.8211	26.9779	23.1346	19.2913	15.448	11.6048	7.7615	3.91823	0.0749631	-3.76831	-7.61158	-11.4548	-15.2981	-19.9677	-22.9847	-26.8279	-30.6712	-34.5145	-38.3577	-42.201	-46.0443	-49.8876	-53.7308	-57.5741	-61.4174	-65.2606	-69.1039	-72.9472	-76.7904
INT	1	2	100	96.1745	92.3489	88.5234	84.6979	80.8723	77.0468	73.2212	69.3957	65.5702	61.7446	57.9191	54.0936	50.268	46.4425	42.6169	38.7914	34.9659	31.1403	27.3148	23.4893	19.6637	15.8382	12.0126	8.1871	4.36156	0.536027	-3.28951	-7.11505	-10.9406	-14.7661	-19.4142	-22.4172	-26.2427	-30.0683	-33.8938	-37.7193	-41.5449	-45.3704	-49.196	-53.0215	-56.847	-60.6726	-64.4981	-68.3236	-72.1492	-75.9747
MAX	100	3	100	96.1922	92.3844	88.5766	84.7688	80.961	77.1532	73.3454	69.5376	65.7298	61.922	58.1142	54.3063	50.4985	46.6907	42.8829	39.0751	35.2673	31.4595	27.6517	23.8439	20.0361	16.2283	12.4205	8.6127	4.80489	0.99709	-2.81071	-6.61852	-10.4263	-14.2341	-18.8606	-21.8497	-25.6575	-29.4653	-33.2731	-37.081	-40.8888	-44.6966	-48.5044	-52.3122	-56.12	-59.9278	-63.7356	-67.5434	-71.3512	-75.159
		4	100	96.2099	92.4199	88.6298	84.8397	81.0496	77.2596	73.4695	69.6794	65.8894	62.0993	58.3092	54.5191	50.7291	46.939	43.1489	39.3589	35.5688	31.7787	27.9887	24.1986	20.4085	16.6184	12.8284	9.0383	5.24822	1.45815	-2.33192	-6.12199	-9.91206	-13.7021	-18.3071	-21.2823	-25.0723	-28.8624	-32.6525	-36.4426	-40.2326	-44.0227	-47.8128	-51.6028	-55.3929	-59.183	-62.9731	-66.7631	-70.5532	-74.3433
		5	100	96.2277	92.4553	88.683	84.9106	81.1383	77.366	73.5936	69.8213	66.049	62.2766	58.5043	54.7319	50.9596	47.1873	43.4149	39.6426	35.8703	32.0979	28.3256	24.5532	20.7809	17.0086	13.2362	9.46389	5.69155	1.91922	-1.85312	-5.62546	-9.3978	-13.1701	-17.7535	-20.7148	-24.4871	-28.2595	-32.0318	-35.8042	-39.5765	-43.3488	-47.1212	-50.8935	-54.6658	-58.4382	-62.2105	-65.9829	-69.7552	-73.5275
		6	100	96.2454	92.4908	88.7362	84.9816	81.227	77.4724	73.7178	69.9632	66.2086	62.454	58.6993	54.9447	51.1901	47.4355	43.6809	39.9263	36.1717	32.4171	28.6625	24.9079	21.1533	17.3987	13.6441	9.88949	6.13489	2.38028	-1.37432	-5.12893	-8.88353	-12.6381	-17.2	-20.1473	-23.902	-27.6566	-31.4112	-35.1658	-38.9204	-42.675	-46.4296	-50.1842	-53.9388	-57.6934	-61.448	-65.2026	-68.9572	-72.7118
		7	100	96.2631	92.5263	88.7894	85.0525	81.3156	77.5788	73.8419	70.105	66.3682	62.6313	58.8944	55.1575	51.4207	47.6838	43.9469	40.2101	36.4732	32.7363	28.9994	25.2626	21.5257	17.7888	14.052	10.3151	6.57822	2.84134	-0.895527	-4.6324	-8.36927	-12.1061	-16.6464	-19.5799	-23.3168	-27.0536	-30.7905	-34.5274	-38.2642	-42.0011	-45.738	-49.4749	-53.2117	-56.9486	-60.6855	-64.4223	-68.1592	-71.8961
		8	100	96.2809	92.5617	88.8426	85.1234	81.4043	77.6852	73.966	70.2469	66.5278	62.8086	59.0895	55.3703	51.6512	47.9321	44.2129	40.4938	36.7747	33.0555	29.3364	25.6172	21.8981	18.179	14.4598	10.7407	7.02155	3.30241	-0.41673	-4.13587	-7.85501	-11.5741	-16.0929	-19.0124	-22.7316	-26.4507	-30.1698	-33.889	-37.6081	-41.3273	-45.0464	-48.7655	-52.4847	-56.2038	-59.9229	-63.6421	-67.3612	-71.0804
		9	100	96.2986	92.5972	88.8958	85.1944	81.493	77.7916	74.0902	70.3888	66.6874	62.986	59.2845	55.5831	51.8817	48.1803	44.4789	40.7775	37.0761	33.3747	29.6733	25.9719	22.2705	18.5691	14.8677	11.1663	7.46488	3.76347	0.0620662	-3.63934	-7.34074	-11.0421	-15.5394	-18.445	-22.1464	-25.8478	-29.5492	-33.2506	-36.952	-40.6534	-44.3548	-48.0562	-51.7576	-55.459	-59.1604	-62.8618	-66.5632	-70.2646
		10	100	96.3163	92.6327	88.949	85.2653	81.5816	77.898	74.2143	70.5306	66.847	63.1633	59.4796	55.7959	52.1123	48.4286	44.7449	41.0613	37.3776	33.6939	30.0102	26.3266	22.6429	18.9592	15.2755	11.5919	7.90821	4.22453	0.540863	-3.14281	-6.82648	-10.5102	-14.9858	-17.8775	-21.5612	-25.2448	-28.9285	-32.6122	-36.2959	-39.9795	-43.6632	-47.3469	-51.0305	-54.7142	-58.3979	-62.0816	-65.7652	-69.4489
		11	100	96.3341	92.6681	89.0022	85.3362	81.6703	78.0044	74.3384	70.6725	67.0066	63.3406	59.6747	56.0087	52.3428	48.6769	45.0109	41.345	37.679	34.0131	30.3472	26.6812	23.0153	19.3494	15.6834	12.0175	8.35154	4.6856	1.01966	-2.64628	-6.31222	-9.97816	-14.4323	-17.31	-20.976	-24.6419	-28.3078	-31.9738	-35.6397	-39.3057	-42.9716	-46.6375	-50.3035	-53.9694	-57.6354	-61.3013	-64.9672	-68.6332
		12	100	96.3518	92.7036	89.0554	85.4072	81.759	78.1108	74.4626	70.8144	67.1662	63.5179	59.8697	56.2215	52.5733	48.9251	45.2769	41.6287	37.9805	34.3323	30.6841	27.0359	23.3877	19.7395	16.0913	12.4431	8.79487	5.14666	1.49846	-2.14975	-5.79795	-9.44616	-13.8787	-16.7426	-20.3908	-24.039	-27.6872	-31.3354	-34.9836	-38.6318	-42.28	-45.9282	-49.5764	-53.2246	-56.8728	-60.521	-64.1692	-67.8174
		13	100	96.3695	92.7391	89.1086	85.4781	81.8476	78.2172	74.5867	70.9562	67.3258	63.6953	60.0648	56.4343	52.8039	49.1734	45.5429	41.9124	38.282	34.6515	31.021	27.3906	23.7601	20.1296	16.4991	12.8687	9.2382	5.60773	1.97725	-1.65322	-5.28369	-8.91416	-13.3252	-16.1751	-19.8056	-23.4361	-27.0665	-30.697	-34.3275	-37.9579	-41.5884	-45.2189	-48.8494	-52.4798	-56.1103	-59.7408	-63.3712	-67.0017
		14	100	96.3873	92.7745	89.1618	85.549	81.9363	78.3236	74.7108	71.0981	67.4853	63.8726	60.2599	56.6471	53.0344	49.4217	45.8089	42.1962	38.5834	34.9707	31.358	27.7452	24.1325	20.5197	16.907	13.2943	9.68153	6.06879	2.45605	-1.15669	-4.76943	-8.38217	-12.7716	-15.6076	-19.2204	-22.8331	-26.4459	-30.0586	-33.6713	-37.2841	-40.8968	-44.5096	-48.1223	-51.735	-55.3478	-58.9605	-62.5733	-66.186
		15	100	96.405	92.81	89.215	85.62	82.025	78.43	74.835	71.24	67.6449	64.0499	60.4549	56.8599	53.2649	49.6699	46.0749	42.4799	38.8849	35.2899	31.6949	28.0999	24.5049	20.9099	17.3149	13.7199	10.1249	6.52985	2.93485	-0.660159	-4.25516	-7.85017	-12.2181	-15.0402	-18.6352	-22.2302	-25.8252	-29.4202	-33.0152	-36.6102	-40.2052	-43.8002	-47.3952	-50.9902	-54.5852	-58.1803	-61.7753	-65.3703
		16	100	96.4227	92.8455	89.2682	85.6909	82.1136	78.5364	74.9591	71.3818	67.8045	64.2273	60.65	57.0727	53.4955	49.9182	46.3409	42.7636	39.1864	35.6091	32.0318	28.4546	24.8773	21.3	17.7227	14.1455	10.5682	6.99092	3.41364	-0.163629	-3.7409	-7.31817	-11.6646	-14.4727	-18.05	-21.6273	-25.2045	-28.7818	-32.3591	-35.9364	-39.5136	-43.0909	-46.6682	-50.2454	-53.8227	-57.4	-60.9773	-64.5545
		17	100	96.4405	92.8809	89.3214	85.7618	82.2023	78.6428	75.0832	71.5237	67.9641	64.4046	60.8451	57.2855	53.726	50.1665	46.6069	43.0474	39.4878	35.9283	32.3688	28.8092	25.2497	21.6901	18.1306	14.5711	11.0115	7.45198	3.89244	0.332901	-3.22664	-6.78618	-11.111	-13.9053	-17.4648	-21.0243	-24.5839	-28.1434	-31.703	-35.2625	-38.822	-42.3816	-45.9411	-49.5006	-53.0602	-56.6197	-60.1793	-63.7388
		18	100	96.4582	92.9164	89.3746	85.8328	82.291	78.7492	75.2074	71.6656	68.1237	64.5819	61.0401	57.4983	53.9565	50.4147	46.8729	43.3311	39.7893	36.2475	32.7057	29.1639	25.6221	22.0803	18.5385	14.9967	11.4548	7.91304	4.37124	0.829431	-2.71238	-6.25418	-10.5575	-13.3378	-16.8796	-20.4214	-23.9632	-27.505	-31.0468	-34.5886	-38.1304	-41.6722	-45.214	-48.7559	-52.2977	-55.8395	-59.3813	-62.9231
		19	100	96.4759	92.9519	89.4278	85.9037	82.3796	78.8556	75.3315	71.8074	68.2833	64.7593	61.2352	57.7111	54.1871	50.663	47.1389	43.6148	40.0908	36.5667	33.0426	29.5185	25.9945	22.4704	18.9463	15.4223	11.8982	8.37411	4.85003	1.32596	-2.19811	-5.72219	-10.0039	-12.7703	-16.2944	-19.8185	-23.3425	-26.8666	-30.3907	-33.9148	-37.4388	-40.9629	-44.487	-48.0111	-51.5351	-55.0592	-58.5833	-62.1074
		20	100	96.4937	92.9873	89.481	85.9746	82.4683	78.962	75.4556	71.9493	68.4429	64.9366	61.4303	57.9239	54.4176	50.9112	47.4049	43.8986	40.3922	36.8859	33.3795	29.8732	26.3669	22.8605	19.3542	15.8478	12.3415	8.83517	5.32883	1.82249	-1.68385	-5.19019	-9.45039	-12.2029	-15.7092	-19.2155	-22.7219	-26.2282	-29.7346	-33.2409	-36.7472	-40.2536	-43.7599	-47.2663	-50.7726	-54.2789	-57.7853	-61.2916
		21	100	96.5114	93.0228	89.5342	86.0456	82.557	79.0684	75.5798	72.0911	68.6025	65.1139	61.6253	58.1367	54.6481	51.1595	47.6709	44.1823	40.6937	37.2051	33.7165	30.2279	26.7393	23.2507	19.7621	16.2734	12.7848	9.29623	5.80763	2.31902	-1.16959	-4.65819	-8.89685	-11.6354	-15.124	-18.6126	-22.1012	-25.5898	-29.0784	-32.567	-36.0557	-39.5443	-43.0329	-46.5215	-50.0101	-53.4987	-56.9873	-60.4759
		22	100	96.5291	93.0583	89.5874	86.1165	82.6456	79.1748	75.7039	72.233	68.7621	65.2913	61.8204	58.3495	54.8786	51.4078	47.9369	44.466	40.9952	37.5243	34.0534	30.5825	27.1117	23.6408	20.1699	16.699	13.2282	9.7573	6.28642	2.81555	-0.655323	-4.1262	-8.34331	-11.0679	-14.5388	-18.0097	-21.4806	-24.9514	-28.4223	-31.8932	-35.3641	-38.8349	-42.3058	-45.7767	-49.2475	-52.7184	-56.1893	-59.6602
		23	100	96.5469	93.0937	89.6406	86.1874	82.7343	79.2812	75.828	72.3749	68.9217	65.4686	62.0155	58.5623	55.1092	51.656	48.2029	44.7498	41.2966	37.8435	34.3903	30.9372	27.4841	24.0309	20.5778	17.1246	13.6715	10.2184	6.76522	3.31208	-0.14106	-3.5942	-7.78976	-10.5005	-13.9536	-17.4068	-20.8599	-24.313	-27.7662	-31.2193	-34.6725	-38.1256	-41.5787	-45.0319	-48.485	-51.9382	-55.3913	-58.8444
		24	100	96.5646	93.1292	89.6938	86.2584	82.823	79.3876	75.9522	72.5167	69.0813	65.6459	62.2105	58.7751	55.3397	51.9043	48.4689	45.0335	41.5981	38.1627	34.7273	31.2919	27.8565	24.4211	20.9856	17.5502	14.1148	10.6794	7.24402	3.80861	0.373204	-3.0622	-7.23622	-9.93302	-13.3684	-16.8038	-20.2392	-23.6746	-27.1101	-30.5455	-33.9809	-37.4163	-40.8517	-44.2871	-47.7225	-51.1579	-54.5933	-58.0287
		25	100	96.5823	93.1647	89.747	86.3293	82.9116	79.494	76.0763	72.6586	69.2409	65.8233	62.4056	58.9879	55.5702	52.1526	48.7349	45.3172	41.8995	38.4819	35.0642	31.6465	28.2289	24.8112	21.3935	17.9758	14.5582	11.1405	7.72281	4.30514	0.887467	-2.53021	-6.68268	-9.36555	-12.7832	-16.2009	-19.6186	-23.0362	-26.4539	-29.8716	-33.2893	-36.7069	-40.1246	-43.5423	-46.96	-50.3776	-53.7953	-57.213
		26	100	96.6001	93.2001	89.8002	86.4002	83.0003	79.6004	76.2004	72.8005	69.4005	66.0006	62.6007	59.2007	55.8008	52.4008	49.0009	45.601	42.201	38.8011	35.4011	32.0012	28.6013	25.2013	21.8014	18.4014	15.0015	11.6016	8.20161	4.80167	1.40173	-1.99821	-6.12914	-8.79809	-12.198	-15.598	-18.9979	-22.3979	-25.7978	-29.1977	-32.5977	-35.9976	-39.3976	-42.7975	-46.1974	-49.5974	-52.9973	-56.3973
		27	100	96.6178	93.2356	89.8534	86.4712	83.089	79.7068	76.3246	72.9423	69.5601	66.1779	62.7957	59.4135	56.0313	52.6491	49.2669	45.8847	42.5025	39.1203	35.7381	32.3559	28.9737	25.5914	22.2092	18.827	15.4448	12.0626	8.68041	5.2982	1.91599	-1.46621	-5.5756	-8.23063	-11.6128	-14.995	-18.3772	-21.7595	-25.1417	-28.5239	-31.9061	-35.2883	-38.6705	-42.0527	-45.4349	-48.8171	-52.1993	-55.5815
		28	100	96.6355	93.2711	89.9066	86.5421	83.1776	79.8132	76.4487	73.0842	69.7197	66.3553	62.9908	59.6263	56.2618	52.8974	49.5329	46.1684	42.8039	39.4395	36.075	32.7105	29.346	25.9816	22.6171	19.2526	15.8882	12.5237	9.1592	5.79473	2.43026	-0.934218	-5.02205	-7.66317	-11.0276	-14.3921	-17.7566	-21.1211	-24.4855	-27.85	-31.2145	-34.579	-37.9434	-41.3079	-44.6724	-48.0369	-51.4013	-54.7658
		29	100	96.6533	93.3065	89.9598	86.613	83.2663	79.9196	76.5728	73.2261	69.8793	66.5326	63.1859	59.8391	56.4924	53.1456	49.7989	46.4521	43.1054	39.7587	36.4119	33.0652	29.7184	26.3717	23.025	19.6782	16.3315	12.9847	9.638	6.29126	2.94452	-0.402221	-4.46851	-7.0957	-10.4424	-13.7892	-17.1359	-20.4827	-23.8294	-27.1761	-30.5229	-33.8696	-37.2164	-40.5631	-43.9099	-47.2566	-50.6033	-53.9501
		30	100	96.671	93.342	90.013	86.684	83.355	80.026	76.6969	73.3679	70.0389	66.7099	63.3809	60.0519	56.7229	53.3939	50.0649	46.7359	43.4069	40.0779	36.7489	33.4198	30.0908	26.7618	23.4328	20.1038	16.7748	13.4458	10.1168	6.78779	3.45878	0.129775	-3.91497	-6.52824	-9.85725	-13.1863	-16.5153	-19.8443	-23.1733	-26.5023	-29.8313	-33.1603	-36.4893	-39.8183	-43.1473	-46.4763	-49.8053	-53.1343
		31	100	96.6887	93.3775	90.0662	86.7549	83.4436	80.1324	76.8211	73.5098	70.1985	66.8873	63.576	60.2647	56.9534	53.6422	50.3309	47.0196	43.7083	40.3971	37.0858	33.7745	30.4632	27.152	23.8407	20.5294	17.2181	13.9069	10.5956	7.28432	3.97305	0.661771	-3.36143	-5.96078	-9.27205	-12.5833	-15.8946	-19.2059	-22.5171	-25.8284	-29.1397	-32.451	-35.7622	-39.0735	-42.3848	-45.6961	-49.0073	-52.3186
		32	100	96.7065	93.4129	90.1194	86.8258	83.5323	80.2388	76.9452	73.6517	70.3581	67.0646	63.771	60.4775	57.184	53.8904	50.5969	47.3033	44.0098	40.7163	37.4227	34.1292	30.8356	27.5421	24.2486	20.955	17.6615	14.3679	11.0744	7.78085	4.48731	1.19377	-2.80788	-5.39331	-8.68686	-11.9804	-15.2739	-18.5675	-21.861	-25.1546	-28.4481	-31.7416	-35.0352	-38.3287	-41.6223	-44.9158	-48.2093	-51.5029
		33	100	96.7242	93.4484	90.1726	86.8968	83.621	80.3452	77.0693	73.7935	70.5177	67.2419	63.9661	60.6903	57.4145	54.1387	50.8629	47.5871	44.3113	41.0355	37.7597	34.4838	31.208	27.9322	24.6564	21.3806	18.1048	14.829	11.5532	8.27738	5.00157	1.72576	-2.25434	-4.82585	-8.10166	-11.3775	-14.6533	-17.9291	-21.2049	-24.4807	-27.7565	-31.0323	-34.3081	-37.5839	-40.8597	-44.1355	-47.4114	-50.6872
		34	100	96.7419	93.4839	90.2258	86.9677	83.7096	80.4516	77.1935	73.9354	70.6773	67.4193	64.1612	60.9031	57.645	54.387	51.1289	47.8708	44.6127	41.3547	38.0966	34.8385	31.5804	28.3224	25.0643	21.8062	18.5481	15.2901	12.032	8.77391	5.51583	2.25776	-1.7008	-4.25839	-7.51646	-10.7745	-14.0326	-17.2907	-20.5488	-23.8068	-27.0649	-30.323	-33.5811	-36.8391	-40.0972	-43.3553	-46.6134	-49.8714
		35	100	96.7597	93.5193	90.279	87.0386	83.7983	80.558	77.3176	74.0773	70.8369	67.5966	64.3562	61.1159	57.8756	54.6352	51.3949	48.1545	44.9142	41.6739	38.4335	35.1932	31.9528	28.7125	25.4721	22.2318	18.9915	15.7511	12.5108	9.27044	6.0301	2.78976	-1.14726	-3.69093	-6.93127	-10.1716	-13.412	-16.6523	-19.8926	-23.133	-26.3733	-29.6137	-32.854	-36.0943	-39.3347	-42.575	-45.8154	-49.0557
		36	100	96.7774	93.5548	90.3322	87.1096	83.887	80.6644	77.4417	74.2191	70.9965	67.7739	64.5513	61.3287	58.1061	54.8835	51.6609	48.4383	45.2157	41.9931	38.7704	35.5478	32.3252	29.1026	25.88	22.6574	19.4348	16.2122	12.9896	9.76697	6.54436	3.32175	-0.593716	-3.12346	-6.34607	-9.56868	-12.7913	-16.0139	-19.2365	-22.4591	-25.6817	-28.9043	-32.1269	-35.3495	-38.5722	-41.7948	-45.0174	-48.24
		37	100	96.7951	93.5902	90.3854	87.1805	83.9756	80.7707	77.5659	74.361	71.1561	67.9512	64.7464	61.5415	58.3366	55.1317	51.9269	48.722	45.5171	42.3122	39.1074	35.9025	32.6976	29.4927	26.2879	23.083	19.8781	16.6732	13.4684	10.2635	7.05862	3.85375	-0.0401738	-2.556	-5.76088	-8.96575	-12.1706	-15.3755	-18.5804	-21.7853	-24.9901	-28.195	-31.3999	-34.6048	-37.8096	-41.0145	-44.2194	-47.4243
		38	100	96.8129	93.6257	90.4386	87.2514	84.0643	80.8771	77.69	74.5029	71.3157	68.1286	64.9414	61.7543	58.5672	55.38	52.1929	49.0057	45.8186	42.6314	39.4443	36.2572	33.07	29.8829	26.6957	23.5086	20.3215	17.1343	13.9472	10.76	7.57289	4.38575	0.513368	-1.98854	-5.17568	-8.36282	-11.55	-14.7371	-17.9242	-21.1114	-24.2985	-27.4857	-30.6728	-33.86	-37.0471	-40.2342	-43.4214	-46.6085
		39	100	96.8306	93.6612	90.4918	87.3224	84.153	80.9835	77.8141	74.6447	71.4753	68.3059	65.1365	61.9671	58.7977	55.6283	52.4589	49.2895	46.1201	42.9506	39.7812	36.6118	33.4424	30.273	27.1036	23.9342	20.7648	17.5954	14.426	11.2566	8.08715	4.91774	1.06691	-1.42108	-4.59048	-7.75989	-10.9293	-14.0987	-17.2681	-20.4375	-23.6069	-26.7763	-29.9458	-33.1152	-36.2846	-39.454	-42.6234	-45.7928
		40	100	96.8483	93.6966	90.545	87.3933	84.2416	81.0899	77.9383	74.7866	71.6349	68.4832	65.3316	62.1799	59.0282	55.8765	52.7249	49.5732	46.4215	43.2698	40.1182	36.9665	33.8148	30.6631	27.5115	24.3598	21.2081	18.0564	14.9048	11.7531	8.60141	5.44974	1.62045	-0.853612	-4.00529	-7.15696	-10.3086	-13.4603	-16.612	-19.7637	-22.9153	-26.067	-29.2187	-32.3704	-35.522	-38.6737	-41.8254	-44.9771
		41	100	96.8661	93.7321	90.5982	87.4642	84.3303	81.1963	78.0624	74.9285	71.7945	68.6606	65.5266	62.3927	59.2588	56.1248	52.9909	49.8569	46.723	43.589	40.4551	37.3212	34.1872	31.0533	27.9193	24.7854	21.6514	18.5175	15.3836	12.2496	9.11568	5.98173	2.174	-0.28615	-3.42009	-6.55403	-9.68798	-12.8219	-15.9559	-19.0898	-22.2237	-25.3577	-28.4916	-31.6256	-34.7595	-37.8935	-41.0274	-44.1613
		42	100	96.8838	93.7676	90.6514	87.5352	84.419	81.3027	78.1865	75.0703	71.9541	68.8379	65.7217	62.6055	59.4893	56.3731	53.2569	50.1407	47.0244	43.9082	40.792	37.6758	34.5596	31.4434	28.3272	25.211	22.0948	18.9786	15.8624	12.7461	9.62994	6.51373	2.72754	0.281313	-2.8349	-5.9511	-9.06731	-12.1835	-15.2997	-18.4159	-21.5321	-24.6484	-27.7646	-30.8808	-33.997	-37.1132	-40.2294	-43.3456
		43	100	96.9015	93.803	90.7046	87.6061	84.5076	81.4091	78.3107	75.2122	72.1137	69.0152	65.9168	62.8183	59.7198	56.6213	53.5229	50.4244	47.3259	44.2274	41.129	38.0305	34.932	31.8335	28.7351	25.6366	22.5381	19.4396	16.3412	13.2427	10.1442	7.04573	3.28108	0.848776	-2.2497	-5.34818	-8.44665	-11.5451	-14.6436	-17.7421	-20.8406	-23.939	-27.0375	-30.136	-33.2345	-36.3329	-39.4314	-42.5299
		44	100	96.9193	93.8385	90.7578	87.677	84.5963	81.5155	78.4348	75.3541	72.2733	69.1926	66.1118	63.0311	59.9503	56.8696	53.7889	50.7081	47.6274	44.5466	41.4659	38.3851	35.3044	32.2237	29.1429	26.0622	22.9814	19.9007	16.82	13.7392	10.6585	7.57772	3.83462	1.41624	-1.6645	-4.74525	-7.82599	-10.9067	-13.9875	-17.0682	-20.149	-23.2297	-26.3104	-29.3912	-32.4719	-35.5527	-38.6334	-41.7142
		45	100	96.937	93.874	90.811	87.748	84.685	81.6219	78.5589	75.4959	72.4329	69.3699	66.3069	63.2439	60.1809	57.1179	54.0549	50.9919	47.9288	44.8658	41.8028	38.7398	35.6768	32.6138	29.5508	26.4878	23.4248	20.3618	17.2987	14.2357	11.1727	8.10972	4.38816	1.9837	-1.07931	-4.14232	-7.20533	-10.2683	-13.3313	-16.3944	-19.4574	-22.5204	-25.5834	-28.6464	-31.7094	-34.7724	-37.8354	-40.8984
		46	100	96.9547	93.9094	90.8642	87.8189	84.7736	81.7283	78.6831	75.6378	72.5925	69.5472	66.502	63.4567	60.4114	57.3661	54.3209	51.2756	48.2303	45.185	42.1398	39.0945	36.0492	33.0039	29.9586	26.9134	23.8681	20.8228	17.7775	14.7323	11.687	8.64172	4.94171	2.55116	-0.494112	-3.53939	-6.58466	-9.62994	-12.6752	-15.7205	-18.7658	-21.811	-24.8563	-27.9016	-30.9469	-33.9921	-37.0374	-40.0827
		47	100	96.9725	93.9449	90.9174	87.8898	84.8623	81.8347	78.8072	75.7797	72.7521	69.7246	66.697	63.6695	60.6419	57.6144	54.5869	51.5593	48.5318	45.5042	42.4767	39.4491	36.4216	33.3941	30.3665	27.339	24.3114	21.2839	18.2563	15.2288	12.2013	9.17371	5.49525	3.11863	0.0910842	-2.93646	-5.964	-8.99154	-12.0191	-15.0466	-18.0742	-21.1017	-24.1293	-27.1568	-30.1843	-33.2119	-36.2394	-39.267
		48	100	96.9902	93.9804	90.9706	87.9608	84.951	81.9411	78.9313	75.9215	72.9117	69.9019	66.8921	63.8823	60.8725	57.8627	54.8529	51.843	48.8332	45.8234	42.8136	39.8038	36.794	33.7842	30.7744	27.7646	24.7548	21.7449	18.7351	15.7253	12.7155	9.70571	6.04879	3.68609	0.67628	-2.33353	-5.34334	-8.35315	-11.363	-14.3728	-17.3826	-20.3924	-23.4022	-26.412	-29.4218	-32.4316	-35.4414	-38.4512
		49	100	97.0079	94.0158	91.0238	88.0317	85.0396	82.0475	79.0555	76.0634	73.0713	70.0792	67.0872	64.0951	61.103	58.1109	55.1189	52.1268	49.1347	46.1426	43.1505	40.1585	37.1664	34.1743	31.1822	28.1902	25.1981	22.206	19.2139	16.2219	13.2298	10.2377	6.60233	4.25355	1.26148	-1.7306	-4.72268	-7.71475	-10.7068	-13.6989	-16.691	-19.6831	-22.6751	-25.6672	-28.6593	-31.6514	-34.6434	-37.6355
		50	100	97.0257	94.0513	91.077	88.1026	85.1283	82.1539	79.1796	76.2053	73.2309	70.2566	67.2822	64.3079	61.3335	58.3592	55.3849	52.4105	49.4362	46.4618	43.4875	40.5131	37.5388	34.5644	31.5901	28.6158	25.6414	22.6671	19.6927	16.7184	13.744	10.7697	7.15587	4.82102	1.84667	-1.12767	-4.10201	-7.07636	-10.0507	-13.025	-15.9994	-18.9737	-21.9481	-24.9224	-27.8968	-30.8711	-33.8454	-36.8198
		51	100	97.0434	94.0868	91.1302	88.1736	85.2169	82.2603	79.3037	76.3471	73.3905	70.4339	67.4773	64.5207	61.5641	58.6075	55.6508	52.6942	49.7376	46.781	43.8244	40.8678	37.9112	34.9546	31.998	29.0414	26.0847	23.1281	20.1715	17.2149	14.2583	11.3017	7.70942	5.38848	2.43187	-0.524742	-3.48135	-6.43796	-9.39457	-12.3512	-15.3078	-18.2644	-21.221	-24.1776	-27.1342	-30.0908	-33.0475	-36.0041
		52	100	97.0611	94.1222	91.1834	88.2445	85.3056	82.3667	79.4279	76.489	73.5501	70.6112	67.6724	64.7335	61.7946	58.8557	55.9168	52.978	50.0391	47.1002	44.1613	41.2225	38.2836	35.3447	32.4058	29.467	26.5281	23.5892	20.6503	17.7114	14.7726	11.8337	8.26296	5.95594	3.01706	0.0781873	-2.86069	-5.79957	-8.73844	-11.6773	-14.6162	-17.5551	-20.494	-23.4328	-26.3717	-29.3106	-32.2495	-35.1883
		53	100	97.0789	94.1577	91.2366	88.3154	85.3943	82.4731	79.552	76.6309	73.7097	70.7886	67.8674	64.9463	62.0251	59.104	56.1828	53.2617	50.3406	47.4194	44.4983	41.5771	38.656	35.7348	32.8137	29.8926	26.9714	24.0503	21.1291	18.208	15.2868	12.3657	8.8165	6.5234	3.60226	0.681117	-2.24003	-5.16117	-8.08231	-11.0035	-13.9246	-16.8457	-19.7669	-22.688	-25.6092	-28.5303	-31.4515	-34.3726
		54	100	97.0966	94.1932	91.2898	88.3864	85.4829	82.5795	79.6761	76.7727	73.8693	70.9659	68.0625	65.1591	62.2557	59.3523	56.4488	53.5454	50.642	47.7386	44.8352	41.9318	39.0284	36.125	33.2216	30.3181	27.4147	24.5113	21.6079	18.7045	15.8011	12.8977	9.37004	7.09087	4.18746	1.28405	-1.61936	-4.52278	-7.42619	-10.3296	-13.233	-16.1364	-19.0398	-21.9432	-24.8466	-27.7501	-30.6535	-33.5569
		55	100	97.1143	94.2286	91.343	88.4573	85.5716	82.6859	79.8003	76.9146	74.0289	71.1432	68.2576	65.3719	62.4862	59.6005	56.7148	53.8292	50.9435	48.0578	45.1721	42.2865	39.4008	36.5151	33.6294	30.7437	27.8581	24.9724	22.0867	19.201	16.3154	13.4297	9.92359	7.65833	4.77265	1.88697	-0.998702	-3.88438	-6.77006	-9.65573	-12.5414	-15.4271	-18.3128	-21.1984	-24.0841	-26.9698	-29.8555	-32.7412
		56	100	97.1321	94.2641	91.3962	88.5282	85.6603	82.7923	79.9244	77.0564	74.1885	71.3206	68.4526	65.5847	62.7167	59.8488	56.9808	54.1129	51.245	48.377	45.5091	42.6411	39.7732	36.9052	34.0373	31.1693	28.3014	25.4335	22.5655	19.6976	16.8296	13.9617	10.4771	8.22579	5.35785	2.4899	-0.37804	-3.24598	-6.11393	-8.98187	-11.8498	-14.7178	-17.5857	-20.4536	-23.3216	-26.1895	-29.0575	-31.9254
		57	100	97.1498	94.2996	91.4494	88.5992	85.7489	82.8987	80.0485	77.1983	74.3481	71.4979	68.6477	65.7975	62.9473	60.097	57.2468	54.3966	51.5464	48.6962	45.846	42.9958	40.1456	37.2954	34.4452	31.5949	28.7447	25.8945	23.0443	20.1941	17.3439	14.4937	11.0307	8.79325	5.94304	3.09283	0.242623	-2.60759	-5.4578	-8.30801	-11.1582	-14.0084	-16.8586	-19.7089	-22.5591	-25.4093	-28.2595	-31.1097
		58	100	97.1675	94.335	91.5026	88.6701	85.8376	83.0051	80.1727	77.3402	74.5077	71.6752	68.8427	66.0103	63.1778	60.3453	57.5128	54.6804	51.8479	49.0154	46.1829	43.3504	40.518	37.6855	34.853	32.0205	29.1881	26.3556	23.5231	20.6906	17.8582	15.0257	11.5842	9.36072	6.52824	3.69576	0.863285	-1.96919	-4.80167	-7.63415	-10.4666	-13.2991	-16.1316	-18.9641	-21.7965	-24.629	-27.4615	-30.294
		59	100	97.1853	94.3705	91.5558	88.741	85.9263	83.1115	80.2968	77.482	74.6673	71.8526	69.0378	66.2231	63.4083	60.5936	57.7788	54.9641	52.1493	49.3346	46.5199	43.7051	40.8904	38.0756	35.2609	32.4461	29.6314	26.8166	24.0019	21.1872	18.3724	15.5577	12.1378	9.92818	7.11344	4.29869	1.48395	-1.3308	-4.14554	-6.96029	-9.77503	-12.5898	-15.4045	-18.2193	-21.034	-23.8488	-26.6635	-29.4782
		60	100	97.203	94.406	91.609	88.812	86.0149	83.2179	80.4209	77.6239	74.8269	72.0299	69.2329	66.4359	63.6389	60.8418	58.0448	55.2478	52.4508	49.6538	46.8568	44.0598	41.2628	38.4658	35.6687	32.8717	30.0747	27.2777	24.4807	21.6837	18.8867	16.0897	12.6913	10.4956	7.69863	4.90162	2.10461	-0.692401	-3.48941	-6.28642	-9.08343	-11.8804	-14.6775	-17.4745	-20.2715	-23.0685	-25.8655	-28.6625
		61	100	97.2207	94.4414	91.6622	88.8829	86.1036	83.3243	80.5451	77.7658	74.9865	72.2072	69.4279	66.6487	63.8694	61.0901	58.3108	55.5316	52.7523	49.973	47.1937	44.4144	41.6352	38.8559	36.0766	33.2973	30.5181	27.7388	24.9595	22.1802	19.4009	16.6217	13.2448	11.0631	8.28383	5.50455	2.72527	-0.0540057	-2.83328	-5.61256	-8.39184	-11.1711	-13.9504	-16.7297	-19.509	-22.2882	-25.0675	-27.8468
		62	100	97.2385	94.4769	91.7154	88.9538	86.1923	83.4307	80.6692	77.9076	75.1461	72.3846	69.623	66.8615	64.0999	61.3384	58.5768	55.8153	53.0537	50.2922	47.5307	44.7691	42.0076	39.246	36.4845	33.7229	30.9614	28.1998	25.4383	22.6767	19.9152	17.1537	13.7984	11.6306	8.86902	6.10748	3.34593	0.58439	-2.17715	-4.9387	-7.70024	-10.4618	-13.2233	-15.9849	-18.7464	-21.508	-24.2695	-27.0311
		63	100	97.2562	94.5124	91.7686	89.0248	86.2809	83.5371	80.7933	78.0495	75.3057	72.5619	69.8181	67.0743	64.3305	61.5866	58.8428	56.099	53.3552	50.6114	47.8676	45.1238	42.38	39.6361	36.8923	34.1485	31.4047	28.6609	25.9171	23.1733	20.4295	17.6857	14.3519	12.198	9.45422	6.71041	3.9666	1.22279	-1.52103	-4.26484	-7.00865	-9.75246	-12.4963	-15.2401	-17.9839	-20.7277	-23.4715	-26.2153
		64	100	97.2739	94.5478	91.8218	89.0957	86.3696	83.6435	80.9175	78.1914	75.4653	72.7392	70.0131	67.2871	64.561	61.8349	59.1088	56.3827	53.6567	50.9306	48.2045	45.4784	42.7524	40.0263	37.3002	34.5741	31.848	29.122	26.3959	23.6698	20.9437	18.2177	14.9055	12.7655	10.0394	7.31334	4.58726	1.86118	-0.864897	-3.59098	-6.31705	-9.04313	-11.7692	-14.4953	-17.2214	-19.9474	-22.6735	-25.3996
		65	100	97.2917	94.5833	91.875	89.1666	86.4583	83.7499	81.0416	78.3332	75.6249	72.9165	70.2082	67.4999	64.7915	62.0832	59.3748	56.6665	53.9581	51.2498	48.5414	45.8331	43.1248	40.4164	37.7081	34.9997	32.2914	29.583	26.8747	24.1663	21.458	18.7496	15.459	13.333	10.6246	7.91627	5.20792	2.49958	-0.208768	-2.91711	-5.62546	-8.3338	-11.0421	-13.7505	-16.4588	-19.1672	-21.8755	-24.5839
		66	100	97.3094	94.6188	91.9282	89.2376	86.5469	83.8563	81.1657	78.4751	75.7845	73.0939	70.4033	67.7127	65.022	62.3314	59.6408	56.9502	54.2596	51.569	48.8784	46.1878	43.4972	40.8065	38.1159	35.4253	32.7347	30.0441	27.3535	24.6629	21.9723	19.2816	16.0126	13.9004	11.2098	8.5192	5.82858	3.13797	0.447361	-2.24325	-4.93386	-7.62448	-10.3151	-13.0057	-15.6963	-18.3869	-21.0775	-23.7681
		67	100	97.3271	94.6542	91.9814	89.3085	86.6356	83.9627	81.2898	78.617	75.9441	73.2712	70.5983	67.9255	65.2526	62.5797	59.9068	57.2339	54.5611	51.8882	49.2153	46.5424	43.8695	41.1967	38.5238	35.8509	33.178	30.5052	27.8323	25.1594	22.4865	19.8136	16.5661	14.4679	11.795	9.12213	6.44925	3.77637	1.10349	-1.56939	-4.24227	-6.91515	-9.58803	-12.2609	-14.9338	-17.6067	-20.2795	-22.9524
		68	100	97.3449	94.6897	92.0346	89.3794	86.7243	84.0691	81.414	78.7588	76.1037	73.4485	70.7934	68.1383	65.4831	62.828	60.1728	57.5177	54.8625	52.2074	49.5522	46.8971	44.2419	41.5868	38.9317	36.2765	33.6214	30.9662	28.3111	25.6559	23.0008	20.3456	17.1196	15.0353	12.3802	9.72505	7.06991	4.41476	1.75962	-0.895527	-3.55067	-6.20582	-8.86096	-11.5161	-14.1713	-16.8264	-19.4815	-22.1367
		69	100	97.3626	94.7252	92.0878	89.4504	86.8129	84.1755	81.5381	78.9007	76.2633	73.6259	70.9885	68.3511	65.7136	63.0762	60.4388	57.8014	55.164	52.5266	49.8892	47.2518	44.6143	41.9769	39.3395	36.7021	34.0647	31.4273	28.7899	26.1525	23.515	20.8776	17.6732	15.6028	12.9654	10.328	7.69057	5.05316	2.41575	-0.221665	-2.85908	-5.49649	-8.1339	-10.7713	-13.4087	-16.0461	-18.6836	-21.321
		70	100	97.3803	94.7606	92.141	89.5213	86.9016	84.2819	81.6622	79.0426	76.4229	73.8032	71.1835	68.5639	65.9442	63.3245	60.7048	58.0851	55.4655	52.8458	50.2261	47.6064	44.9867	42.3671	39.7474	37.1277	34.508	31.8883	29.2687	26.649	24.0293	21.4096	18.2267	16.1703	13.5506	10.9309	8.31123	5.69155	3.07188	0.452197	-2.16748	-4.78716	-7.40684	-10.0265	-12.6462	-15.2659	-17.8856	-20.5052
		71	100	97.3981	94.7961	92.1942	89.5922	86.9903	84.3883	81.7864	79.1844	76.5825	73.9805	71.3786	68.7767	66.1747	63.5728	60.9708	58.3689	55.7669	53.165	50.563	47.9611	45.3591	42.7572	40.1552	37.5533	34.9514	32.3494	29.7475	27.1455	24.5436	21.9416	18.7803	16.7377	14.1358	11.5338	8.9319	6.32995	3.728	1.12606	-1.47589	-4.07783	-6.67978	-9.28172	-11.8837	-14.4856	-17.0876	-19.6895
		72	100	97.4158	94.8316	92.2474	89.6631	87.0789	84.4947	81.9105	79.3263	76.7421	74.1579	71.5737	68.9894	66.4052	63.821	61.2368	58.6526	56.0684	53.4842	50.9	48.3157	45.7315	43.1473	40.5631	37.9789	35.3947	32.8105	30.2263	27.642	25.0578	22.4736	19.3338	17.3052	14.721	12.1368	9.55256	6.96835	4.38413	1.79992	-0.784292	-3.3685	-5.95272	-8.53693	-11.1211	-13.7054	-16.2896	-18.8738
		73	100	97.4335	94.867	92.3006	89.7341	87.1676	84.6011	82.0346	79.4682	76.9017	74.3352	71.7687	69.2022	66.6358	64.0693	61.5028	58.9363	56.3699	53.8034	51.2369	48.6704	46.1039	43.5375	40.971	38.4045	35.838	33.2715	30.7051	28.1386	25.5721	23.0056	19.8873	17.8727	15.3062	12.7397	10.1732	7.60674	5.04026	2.47378	-0.0926963	-2.65918	-5.22566	-7.79213	-10.3586	-12.9251	-15.4916	-18.0581
		74	100	97.4513	94.9025	92.3538	89.805	87.2563	84.7075	82.1588	79.61	77.0613	74.5125	71.9638	69.415	66.8663	64.3176	61.7688	59.2201	56.6713	54.1226	51.5738	49.0251	46.4763	43.9276	41.3788	38.8301	36.2813	33.7326	31.1839	28.6351	26.0864	23.5376	20.4409	18.4401	15.8914	13.3426	10.7939	8.24514	5.69639	3.14765	0.598899	-1.94985	-4.49859	-7.04734	-9.59609	-12.1448	-14.6936	-17.2423
		75	100	97.469	94.938	92.407	89.8759	87.3449	84.8139	82.2829	79.7519	77.2209	74.6899	72.1589	69.6278	67.0968	64.5658	62.0348	59.5038	56.9728	54.4418	51.9108	49.3797	46.8487	44.3177	41.7867	39.2557	36.7247	34.1937	31.6626	29.1316	26.6006	24.0696	20.9944	19.0076	16.4766	13.9456	11.4145	8.88353	6.35252	3.82151	1.29049	-1.24052	-3.77153	-6.30254	-8.83356	-11.3646	-13.8956	-16.4266
		76	100	97.4867	94.9734	92.4602	89.9469	87.4336	84.9203	82.407	79.8938	77.3805	74.8672	72.3539	69.8406	67.3274	64.8141	62.3008	59.7875	57.2742	54.761	52.2477	49.7344	47.2211	44.7078	42.1946	39.6813	37.168	34.6547	32.1414	29.6282	27.1149	24.6016	21.548	19.575	17.0618	14.5485	12.0352	9.52193	7.00865	4.49537	1.98209	-0.53119	-3.04447	-5.55775	-8.07103	-10.5843	-13.0976	-15.6109
		77	100	97.5045	95.0089	92.5134	90.0178	87.5223	85.0267	82.5312	80.0356	77.5401	75.0445	72.549	70.0534	67.5579	65.0623	62.5668	60.0713	57.5757	55.0802	52.5846	50.0891	47.5935	45.098	42.6024	40.1069	37.6113	35.1158	32.6202	30.1247	27.6292	25.1336	22.1015	20.1425	17.647	15.1514	12.6559	10.1603	7.66478	5.16923	2.67368	0.178138	-2.31741	-4.81295	-7.3085	-9.80405	-12.2996	-14.7951
		78	100	97.5222	95.0444	92.5666	90.0887	87.6109	85.1331	82.6553	80.1775	77.6997	75.2219	72.7441	70.2662	67.7884	65.3106	62.8328	60.355	57.8772	55.3994	52.9215	50.4437	47.9659	45.4881	43.0103	40.5325	38.0547	35.5769	33.099	30.6212	28.1434	25.6656	22.6551	20.71	18.2322	15.7543	13.2765	10.7987	8.32091	5.84309	3.36528	0.887467	-1.59035	-4.06816	-6.54597	-9.02379	-11.5016	-13.9794
		79	100	97.5399	95.0798	92.6198	90.1597	87.6996	85.2395	82.7794	80.3194	77.8593	75.3992	72.9391	70.479	68.019	65.5589	63.0988	60.6387	58.1786	55.7186	53.2585	50.7984	48.3383	45.8782	43.4182	40.9581	38.498	36.0379	33.5778	31.1178	28.6577	26.1976	23.2086	21.2774	18.8174	16.3573	13.8972	11.4371	8.97704	6.51696	4.05688	1.5968	-0.863285	-3.32337	-5.78345	-8.24353	-10.7036	-13.1637
		80	100	97.5577	95.1153	92.673	90.2306	87.7883	85.3459	82.9036	80.4612	78.0189	75.5765	73.1342	70.6918	68.2495	65.8071	63.3648	60.9224	58.4801	56.0378	53.5954	51.1531	48.7107	46.2684	43.826	41.3837	38.9413	36.499	34.0566	31.6143	29.1719	26.7296	23.7621	21.8449	19.4026	16.9602	14.5179	12.0755	9.63316	7.19082	4.74847	2.30612	-0.136223	-2.57857	-5.02092	-7.46326	-9.90561	-12.348
		81	100	97.5754	95.1508	92.7262	90.3015	87.8769	85.4523	83.0277	80.6031	78.1785	75.7539	73.3292	70.9046	68.48	66.0554	63.6308	61.2062	58.7816	56.357	53.9323	51.5077	49.0831	46.6585	44.2339	41.8093	39.3847	36.96	34.5354	32.1108	29.6862	27.2616	24.3157	22.4124	19.9877	17.5631	15.1385	12.7139	10.2893	7.86468	5.44007	3.01545	0.590838	-1.83378	-4.25839	-6.683	-9.10762	-11.5322
		82	100	97.5931	95.1862	92.7794	90.3725	87.9656	85.5587	83.1518	80.745	78.3381	75.9312	73.5243	71.1174	68.7106	66.3037	63.8968	61.4899	59.083	56.6762	54.2693	51.8624	49.4555	47.0486	44.6417	42.2349	39.828	37.4211	35.0142	32.6073	30.2005	27.7936	24.8692	22.9798	20.5729	18.1661	15.7592	13.3523	10.9454	8.53854	6.13166	3.72478	1.3179	-1.08898	-3.49586	-5.90274	-8.30962	-10.7165
		83	100	97.6109	95.2217	92.8326	90.4434	88.0543	85.6651	83.276	80.8868	78.4977	76.1085	73.7194	71.3302	68.9411	66.5519	64.1628	61.7736	59.3845	56.9953	54.6062	52.2171	49.8279	47.4388	45.0496	42.6605	40.2713	37.8822	35.493	33.1039	30.7147	28.3256	25.4228	23.5473	21.1581	18.769	16.3798	13.9907	11.6016	9.2124	6.82326	4.43411	2.04496	-0.344186	-2.73333	-5.12248	-7.51163	-9.90077
		84.035	100	97.6292	95.2584	92.8876	90.5168	88.146	85.7752	83.4044	81.0337	78.6629	76.2921	73.9213	71.5505	69.1797	66.8089	64.4381	62.0673	59.6965	57.3257	54.9549	52.5841	50.2133	47.8425	45.4718	43.101	40.7302	38.3594	35.9886	33.6178	31.247	28.8762	25.9957	24.1346	21.7638	19.393	17.0222	14.6514	12.2806	9.90985	7.53906	5.16826	2.79747	0.426677	-1.94412	-4.31491	-6.6857	-9.0565
		85	100	97.6463	95.2926	92.939	90.5853	88.2316	85.8779	83.5242	81.1706	78.8169	76.4632	74.1095	71.7558	69.4021	67.0485	64.6948	62.3411	59.9874	57.6337	55.2801	52.9264	50.5727	48.219	45.8653	43.5117	41.158	38.8043	36.4506	34.0969	31.7433	29.3896	26.5299	24.6822	22.3285	19.9749	17.6212	15.2675	12.9138	10.5601	8.20645	5.85277	3.49909	1.1454	-1.20828	-3.56196	-5.91564	-8.26932
		86	100	97.6641	95.3281	92.9922	90.6562	88.3203	85.9843	83.6484	81.3124	78.9765	76.6405	74.3046	71.9686	69.6327	67.2967	64.9608	62.6248	60.2889	57.9529	55.617	53.281	50.9451	48.6092	46.2732	43.9373	41.6013	39.2654	36.9294	34.5935	32.2575	29.9216	27.0834	25.2497	22.9137	20.5778	18.2418	15.9059	13.5699	11.234	8.89804	6.56209	4.22615	1.8902	-0.445748	-2.7817	-5.11764	-7.45359
		87	100	97.6818	95.3636	93.0454	90.7271	88.4089	86.0907	83.7725	81.4543	79.1361	76.8179	74.4996	72.1814	69.8632	67.545	65.2268	62.9086	60.5904	58.2721	55.9539	53.6357	51.3175	48.9993	46.6811	44.3629	42.0446	39.7264	37.4082	35.09	32.7718	30.4536	27.6369	25.8171	23.4989	21.1807	18.8625	16.5443	14.2261	11.9079	9.58964	7.27142	4.95321	2.63499	0.31678	-2.00143	-4.31965	-6.63786
		88	100	97.6995	95.399	93.0986	90.7981	88.4976	86.1971	83.8966	81.5962	79.2957	76.9952	74.6947	72.3942	70.0937	67.7933	65.4928	63.1923	60.8918	58.5913	56.2909	53.9904	51.6899	49.3894	47.0889	44.7885	42.488	40.1875	37.887	35.5865	33.286	30.9856	28.1905	26.3846	24.0841	21.7836	19.4832	17.1827	14.8822	12.5817	10.2812	7.98075	5.68027	3.37979	1.07931	-1.22117	-3.52165	-5.82214
		89	100	97.7173	95.4345	93.1518	90.869	88.5863	86.3035	84.0208	81.738	79.4553	77.1725	74.8898	72.607	70.3243	68.0415	65.7588	63.476	61.1933	58.9105	56.6278	54.345	52.0623	49.7795	47.4968	45.214	42.9313	40.6486	38.3658	36.0831	33.8003	31.5176	28.744	26.9521	24.6693	22.3866	20.1038	17.8211	15.5383	13.2556	10.9728	8.69008	6.40733	4.12458	1.84184	-0.440912	-2.72366	-5.00641
		90	100	97.735	95.47	93.205	90.9399	88.6749	86.4099	84.1449	81.8799	79.6149	77.3499	75.0848	72.8198	70.5548	68.2898	66.0248	63.7598	61.4947	59.2297	56.9647	54.6997	52.4347	50.1697	47.9047	45.6396	43.3746	41.1096	38.8446	36.5796	34.3146	32.0496	29.2976	27.5195	25.2545	22.9895	20.7245	18.4595	16.1945	13.9294	11.6644	9.39941	7.13439	4.86938	2.60436	0.339349	-1.92567	-4.19068
		91	100	97.7527	95.5054	93.2582	91.0109	88.7636	86.5163	84.269	82.0217	79.7745	77.5272	75.2799	73.0326	70.7853	68.5381	66.2908	64.0435	61.7962	59.5489	57.3016	55.0544	52.8071	50.5598	48.3125	46.0652	43.818	41.5707	39.3234	37.0761	34.8288	32.5816	29.8511	28.087	25.8397	23.5924	21.3451	19.0979	16.8506	14.6033	12.356	10.1087	7.86146	5.61417	3.36689	1.11961	-1.12767	-3.37495
		92	100	97.7705	95.5409	93.3114	91.0818	88.8523	86.6227	84.3932	82.1636	79.9341	77.7045	75.475	73.2454	71.0159	68.7863	66.5568	64.3272	62.0977	59.8681	57.6386	55.409	53.1795	50.9499	48.7204	46.4908	44.2613	42.0317	39.8022	37.5726	35.3431	33.1135	30.4046	28.6545	26.4249	24.1954	21.9658	19.7363	17.5067	15.2772	13.0476	10.8181	8.58852	6.35897	4.12942	1.89987	-0.329677	-2.55922
		93	100	97.7882	95.5764	93.3646	91.1527	88.9409	86.7291	84.5173	82.3055	80.0937	77.8818	75.67	73.4582	71.2464	69.0346	66.8228	64.611	62.3991	60.1873	57.9755	55.7637	53.5519	51.3401	49.1283	46.9164	44.7046	42.4928	40.281	38.0692	35.8574	33.6455	30.9582	29.2219	27.0101	24.7983	22.5865	20.3747	18.1628	15.951	13.7392	11.5274	9.31558	7.10376	4.89195	2.68013	0.468318	-1.7435
		94	100	97.8059	95.6118	93.4178	91.2237	89.0296	86.8355	84.6414	82.4473	80.2533	78.0592	75.8651	73.671	71.4769	69.2829	67.0888	64.8947	62.7006	60.5065	58.3124	56.1184	53.9243	51.7302	49.5361	47.342	45.148	42.9539	40.7598	38.5657	36.3716	34.1775	31.5117	29.7894	27.5953	25.4012	23.2071	21.0131	18.819	16.6249	14.4308	12.2367	10.0426	7.84856	5.65448	3.46039	1.26631	-0.927769
		95	100	97.8237	95.6473	93.471	91.2946	89.1183	86.9419	84.7656	82.5892	80.4129	78.2365	76.0602	73.8838	71.7075	69.5311	67.3548	65.1784	63.0021	60.8257	58.6494	56.473	54.2967	52.1203	49.944	47.7676	45.5913	43.4149	41.2386	39.0622	36.8859	34.7095	32.0653	30.3568	28.1805	26.0041	23.8278	21.6514	19.4751	17.2987	15.1224	12.9461	10.7697	8.59335	6.417	4.24066	2.06431	-0.112042
		96	100	97.8414	95.6828	93.5242	91.3655	89.2069	87.0483	84.8897	82.7311	80.5725	78.4138	76.2552	74.0966	71.938	69.7794	67.6208	65.4622	63.3035	61.1449	58.9863	56.8277	54.6691	52.5105	50.3518	48.1932	46.0346	43.876	41.7174	39.5588	37.4001	35.2415	32.6188	30.9243	28.7657	26.6071	24.4485	22.2898	20.1312	17.9726	15.814	13.6554	11.4968	9.33815	7.17953	5.02092	2.8623	0.703686
		97	100	97.8591	95.7182	93.5774	91.4365	89.2956	87.1547	85.0138	82.8729	80.7321	78.5912	76.4503	74.3094	72.1685	70.0276	67.8868	65.7459	63.605	61.4641	59.3232	57.1824	55.0415	52.9006	50.7597	48.6188	46.4779	44.3371	42.1962	40.0553	37.9144	35.7735	33.1724	31.4918	29.3509	27.21	25.0691	22.9282	20.7874	18.6465	16.5056	14.3647	12.2238	10.0829	7.94206	5.80118	3.6603	1.51941
		98	100	97.8769	95.7537	93.6306	91.5074	89.3843	87.2611	85.138	83.0148	80.8917	78.7685	76.6454	74.5222	72.3991	70.2759	68.1528	66.0296	63.9065	61.7833	59.6602	57.537	55.4139	53.2907	51.1676	49.0444	46.9213	44.7981	42.675	40.5518	38.4287	36.3055	33.7259	32.0592	29.9361	27.8129	25.6898	23.5666	21.4435	19.3203	17.1972	15.074	12.9509	10.8277	8.70459	6.58144	4.45829	2.33514
		99	100	97.8946	95.7892	93.6838	91.5783	89.4729	87.3675	85.2621	83.1567	81.0513	78.9458	76.8404	74.735	72.6296	70.5242	68.4188	66.3133	64.2079	62.1025	59.9971	57.8917	55.7863	53.6809	51.5754	49.47	47.3646	45.2592	43.1538	41.0484	38.9429	36.8375	34.2794	32.6267	30.5213	28.4159	26.3104	24.205	22.0996	19.9942	17.8888	15.7834	13.6779	11.5725	9.46712	7.3617	5.25629	3.15087
		100	100	97.9123	95.8246	93.737	91.6493	89.5616	87.4739	85.3862	83.2985	81.2109	79.1232	77.0355	74.9478	72.8601	70.7724	68.6848	66.5971	64.5094	62.4217	60.334	58.2463	56.1587	54.071	51.9833	49.8956	47.8079	45.7203	43.6326	41.5449	39.4572	37.3695	34.833	33.1942	31.1065	29.0188	26.9311	24.8434	22.7557	20.6681	18.5804	16.4927	14.405	12.3173	10.2296	8.14196	6.05428	3.9666
[truncated: 4 more columns]

## Sheet: IR.1k
Parameter		Unit	AM	CA	BINDER	EL	Sum
			NCM811	Super P	PVDF	LLZO
Material true density		g/cc	4.79	1.95	1.77	5.01	-
Gravimetric composition		wt%	73.13	0	0	26.87	100
Volumetric composition		vol%	74.0032	0	0	25.9968	100
Composite electrode true density		g/cc					4.84719
Core-shell size		um	5			0.527811
Pressed shell thickness		um				0.527811
Swelled shell thickness		um				0.549715
Specific capacity		mAh/g	175
Ionic conductivity		mS/cm				1
Building block	Areal loading	mg/cm2	2.61263	0		0.959953	3.57258
	Areal specific capacity	mAh/cm2	0.45721
	Areal specific resistance	ohm cm2					8.27658

## Sheet: Fig.1k
			Electrode density	MIN	INT	MAX		Matrix formula:		100*(1-H/(100/(V/'IR.1k'!$D$3+(100-V)/'IR.1k'!$G$3)))
			H	0	0.1	5		Comment:		NCM811(4.79g/cc)+LLZO(5.01g/cc) electrode porosity
			0	0.1	0.2	0.3	0.4	0.5	0.6	0.7	0.8	0.9	1	1.1	1.2	1.3	1.4	1.5	1.6	1.7	1.8	1.9	2	2.1	2.2	2.3	2.4	2.5	2.6	2.7	2.8	2.9	3	3.1	3.2	3.3	3.4	3.5	3.587	3.7	3.8	3.9	4	4.1	4.2	4.3	4.4	4.5	4.6
AM ratio	V	0	100	98.004	96.008	94.012	92.016	90.02	88.024	86.0279	84.0319	82.0359	80.0399	78.0439	76.0479	74.0519	72.0559	70.0599	68.0639	66.0679	64.0719	62.0758	60.0798	58.0838	56.0878	54.0918	52.0958	50.0998	48.1038	46.1078	44.1118	42.1158	40.1198	38.1238	36.1277	34.1317	32.1357	30.1397	28.4032	26.1477	24.1517	22.1557	20.1597	18.1637	16.1677	14.1717	12.1756	10.1796	8.18363
MIN	0	1	100	98.0031	96.0062	94.0092	92.0123	90.0154	88.0185	86.0215	84.0246	82.0277	80.0308	78.0338	76.0369	74.04	72.0431	70.0461	68.0492	66.0523	64.0554	62.0584	60.0615	58.0646	56.0677	54.0707	52.0738	50.0769	48.08	46.083	44.0861	42.0892	40.0923	38.0953	36.0984	34.1015	32.1046	30.1076	28.3703	26.1138	24.1169	22.1199	20.123	18.1261	16.1292	14.1322	12.1353	10.1384	8.14146
INT	1	2	100	98.0022	96.0043	94.0065	92.0086	90.0108	88.013	86.0151	84.0173	82.0194	80.0216	78.0237	76.0259	74.0281	72.0302	70.0324	68.0345	66.0367	64.0389	62.041	60.0432	58.0453	56.0475	54.0496	52.0518	50.054	48.0561	46.0583	44.0604	42.0626	40.0648	38.0669	36.0691	34.0712	32.0734	30.0755	28.3374	26.0799	24.082	22.0842	20.0863	18.0885	16.0907	14.0928	12.095	10.0971	8.09929
MAX	100	3	100	98.0012	96.0025	94.0037	92.005	90.0062	88.0075	86.0087	84.0099	82.0112	80.0124	78.0137	76.0149	74.0161	72.0174	70.0186	68.0199	66.0211	64.0224	62.0236	60.0248	58.0261	56.0273	54.0286	52.0298	50.031	48.0323	46.0335	44.0348	42.036	40.0373	38.0385	36.0397	34.041	32.0422	30.0435	28.3045	26.0459	24.0472	22.0484	20.0497	18.0509	16.0522	14.0534	12.0546	10.0559	8.05712
		4	100	98.0003	96.0007	94.001	92.0013	90.0016	88.002	86.0023	84.0026	82.0029	80.0033	78.0036	76.0039	74.0042	72.0046	70.0049	68.0052	66.0055	64.0059	62.0062	60.0065	58.0068	56.0072	54.0075	52.0078	50.0081	48.0085	46.0088	44.0091	42.0094	40.0098	38.0101	36.0104	34.0107	32.0111	30.0114	28.2717	26.012	24.0124	22.0127	20.013	18.0133	16.0137	14.014	12.0143	10.0146	8.01495
		5	100	97.9994	95.9988	93.9982	91.9976	89.997	87.9964	85.9959	83.9953	81.9947	79.9941	77.9935	75.9929	73.9923	71.9917	69.9911	67.9905	65.9899	63.9893	61.9888	59.9882	57.9876	55.987	53.9864	51.9858	49.9852	47.9846	45.984	43.9834	41.9828	39.9822	37.9817	35.9811	33.9805	31.9799	29.9793	28.2388	25.9781	23.9775	21.9769	19.9763	17.9757	15.9751	13.9746	11.974	9.97337	7.97278
		6	100	97.9985	95.997	93.9955	91.994	89.9925	87.9909	85.9894	83.9879	81.9864	79.9849	77.9834	75.9819	73.9804	71.9789	69.9774	67.9759	65.9744	63.9728	61.9713	59.9698	57.9683	55.9668	53.9653	51.9638	49.9623	47.9608	45.9593	43.9578	41.9563	39.9547	37.9532	35.9517	33.9502	31.9487	29.9472	28.2059	25.9442	23.9427	21.9412	19.9397	17.9382	15.9366	13.9351	11.9336	9.93212	7.93061
		7	100	97.9976	95.9951	93.9927	91.9903	89.9879	87.9854	85.983	83.9806	81.9782	79.9757	77.9733	75.9709	73.9685	71.966	69.9636	67.9612	65.9588	63.9563	61.9539	59.9515	57.9491	55.9466	53.9442	51.9418	49.9394	47.9369	45.9345	43.9321	41.9297	39.9272	37.9248	35.9224	33.92	31.9175	29.9151	28.173	25.9103	23.9078	21.9054	19.903	17.9006	15.8981	13.8957	11.8933	9.89087	7.88844
		8	100	97.9967	95.9933	93.99	91.9866	89.9833	87.9799	85.9766	83.9733	81.9699	79.9666	77.9632	75.9599	73.9566	71.9532	69.9499	67.9465	65.9432	63.9398	61.9365	59.9332	57.9298	55.9265	53.9231	51.9198	49.9165	47.9131	45.9098	43.9064	41.9031	39.8997	37.8964	35.8931	33.8897	31.8864	29.883	28.1401	25.8763	23.873	21.8697	19.8663	17.863	15.8596	13.8563	11.853	9.84961	7.84627
		9	100	97.9957	95.9915	93.9872	91.983	89.9787	87.9744	85.9702	83.9659	81.9617	79.9574	77.9532	75.9489	73.9446	71.9404	69.9361	67.9319	65.9276	63.9233	61.9191	59.9148	57.9106	55.9063	53.902	51.8978	49.8935	47.8893	45.885	43.8808	41.8765	39.8722	37.868	35.8637	33.8595	31.8552	29.8509	28.1072	25.8424	23.8382	21.8339	19.8297	17.8254	15.8211	13.8169	11.8126	9.80836	7.8041
		10	100	97.9948	95.9896	93.9845	91.9793	89.9741	87.9689	85.9638	83.9586	81.9534	79.9482	77.9431	75.9379	73.9327	71.9275	69.9224	67.9172	65.912	63.9068	61.9017	59.8965	57.8913	55.8861	53.881	51.8758	49.8706	47.8654	45.8603	43.8551	41.8499	39.8447	37.8396	35.8344	33.8292	31.824	29.8189	28.0744	25.8085	23.8033	21.7982	19.793	17.7878	15.7826	13.7775	11.7723	9.7671	7.76193
		11	100	97.9939	95.9878	93.9817	91.9756	89.9695	87.9634	85.9574	83.9513	81.9452	79.9391	77.933	75.9269	73.9208	71.9147	69.9086	67.9025	65.8964	63.8903	61.8842	59.8782	57.8721	55.866	53.8599	51.8538	49.8477	47.8416	45.8355	43.8294	41.8233	39.8172	37.8111	35.805	33.799	31.7929	29.7868	28.0415	25.7746	23.7685	21.7624	19.7563	17.7502	15.7441	13.738	11.7319	9.72585	7.71976
		12	100	97.993	95.986	93.979	91.972	89.965	87.9579	85.9509	83.9439	81.9369	79.9299	77.9229	75.9159	73.9089	71.9019	69.8949	67.8879	65.8808	63.8738	61.8668	59.8598	57.8528	55.8458	53.8388	51.8318	49.8248	47.8178	45.8108	43.8037	41.7967	39.7897	37.7827	35.7757	33.7687	31.7617	29.7547	28.0086	25.7407	23.7337	21.7267	19.7196	17.7126	15.7056	13.6986	11.6916	9.6846	7.67759
		13	100	97.9921	95.9841	93.9762	91.9683	89.9604	87.9524	85.9445	83.9366	81.9287	79.9207	77.9128	75.9049	73.897	71.889	69.8811	67.8732	65.8653	63.8573	61.8494	59.8415	57.8336	55.8256	53.8177	51.8098	49.8019	47.7939	45.786	43.7781	41.7702	39.7622	37.7543	35.7464	33.7385	31.7305	29.7226	27.9757	25.7067	23.6988	21.6909	19.683	17.675	15.6671	13.6592	11.6513	9.64334	7.63542
		14	100	97.9912	95.9823	93.9735	91.9646	89.9558	87.9469	85.9381	83.9293	81.9204	79.9116	77.9027	75.8939	73.885	71.8762	69.8674	67.8585	65.8497	63.8408	61.832	59.8232	57.8143	55.8055	53.7966	51.7878	49.7789	47.7701	45.7613	43.7524	41.7436	39.7347	37.7259	35.717	33.7082	31.6994	29.6905	27.9428	25.6728	23.664	21.6551	19.6463	17.6375	15.6286	13.6198	11.6109	9.60209	7.59325
		15	100	97.9902	95.9805	93.9707	91.961	89.9512	87.9414	85.9317	83.9219	81.9122	79.9024	77.8926	75.8829	73.8731	71.8634	69.8536	67.8439	65.8341	63.8243	61.8146	59.8048	57.7951	55.7853	53.7755	51.7658	49.756	47.7463	45.7365	43.7267	41.717	39.7072	37.6975	35.6877	33.6779	31.6682	29.6584	27.9099	25.6389	23.6292	21.6194	19.6096	17.5999	15.5901	13.5804	11.5706	9.56084	7.55108
		16	100	97.9893	95.9786	93.968	91.9573	89.9466	87.9359	85.9253	83.9146	81.9039	79.8932	77.8826	75.8719	73.8612	71.8505	69.8399	67.8292	65.8185	63.8078	61.7972	59.7865	57.7758	55.7651	53.7545	51.7438	49.7331	47.7224	45.7117	43.7011	41.6904	39.6797	37.669	35.6584	33.6477	31.637	29.6263	27.8771	25.605	23.5943	21.5836	19.573	17.5623	15.5516	13.5409	11.5303	9.51958	7.50891
		17	100	97.9884	95.9768	93.9652	91.9536	89.942	87.9304	85.9189	83.9073	81.8957	79.8841	77.8725	75.8609	73.8493	71.8377	69.8261	67.8145	65.8029	63.7913	61.7797	59.7681	57.7566	55.745	53.7334	51.7218	49.7102	47.6986	45.687	43.6754	41.6638	39.6522	37.6406	35.629	33.6174	31.6058	29.5943	27.8442	25.5711	23.5595	21.5479	19.5363	17.5247	15.5131	13.5015	11.4899	9.47833	7.46674
		18	100	97.9875	95.975	93.9625	91.95	89.9375	87.9249	85.9124	83.8999	81.8874	79.8749	77.8624	75.8499	73.8374	71.8249	69.8124	67.7998	65.7873	63.7748	61.7623	59.7498	57.7373	55.7248	53.7123	51.6998	49.6873	47.6748	45.6622	43.6497	41.6372	39.6247	37.6122	35.5997	33.5872	31.5747	29.5622	27.8113	25.5372	23.5246	21.5121	19.4996	17.4871	15.4746	13.4621	11.4496	9.43708	7.42457
		19	100	97.9866	95.9731	93.9597	91.9463	89.9329	87.9194	85.906	83.8926	81.8792	79.8657	77.8523	75.8389	73.8255	71.812	69.7986	67.7852	65.7718	63.7583	61.7449	59.7315	57.7181	55.7046	53.6912	51.6778	49.6643	47.6509	45.6375	43.6241	41.6106	39.5972	37.5838	35.5704	33.5569	31.5435	29.5301	27.7784	25.5032	23.4898	21.4764	19.463	17.4495	15.4361	13.4227	11.4092	9.39582	7.3824
		20	100	97.9857	95.9713	93.957	91.9426	89.9283	87.9139	85.8996	83.8853	81.8709	79.8566	77.8422	75.8279	73.8135	71.7992	69.7849	67.7705	65.7562	63.7418	61.7275	59.7131	57.6988	55.6845	53.6701	51.6558	49.6414	47.6271	45.6127	43.5984	41.5841	39.5697	37.5554	35.541	33.5267	31.5123	29.498	27.7455	25.4693	23.455	21.4406	19.4263	17.4119	15.3976	13.3833	11.3689	9.35457	7.34023
		21	100	97.9847	95.9695	93.9542	91.939	89.9237	87.9084	85.8932	83.8779	81.8627	79.8474	77.8321	75.8169	73.8016	71.7864	69.7711	67.7558	65.7406	63.7253	61.7101	59.6948	57.6795	55.6643	53.649	51.6338	49.6185	47.6032	45.588	43.5727	41.5575	39.5422	37.527	35.5117	33.4964	31.4812	29.4659	27.7126	25.4354	23.4201	21.4049	19.3896	17.3744	15.3591	13.3438	11.3286	9.31331	7.29806
		22	100	97.9838	95.9676	93.9515	91.9353	89.9191	87.9029	85.8868	83.8706	81.8544	79.8382	77.8221	75.8059	73.7897	71.7735	69.7574	67.7412	65.725	63.7088	61.6926	59.6765	57.6603	55.6441	53.6279	51.6118	49.5956	47.5794	45.5632	43.5471	41.5309	39.5147	37.4985	35.4824	33.4662	31.45	29.4338	27.6798	25.4015	23.3853	21.3691	19.3529	17.3368	15.3206	13.3044	11.2882	9.27206	7.25588
		23	100	97.9829	95.9658	93.9487	91.9316	89.9145	87.8974	85.8803	83.8633	81.8462	79.8291	77.812	75.7949	73.7778	71.7607	69.7436	67.7265	65.7094	63.6923	61.6752	59.6581	57.641	55.624	53.6069	51.5898	49.5727	47.5556	45.5385	43.5214	41.5043	39.4872	37.4701	35.453	33.4359	31.4188	29.4017	27.6469	25.3676	23.3505	21.3334	19.3163	17.2992	15.2821	13.265	11.2479	9.23081	7.21371
		24	100	97.982	95.964	93.946	91.928	89.91	87.8919	85.8739	83.8559	81.8379	79.8199	77.8019	75.7839	73.7659	71.7479	69.7299	67.7118	65.6938	63.6758	61.6578	59.6398	57.6218	55.6038	53.5858	51.5678	49.5498	47.5317	45.5137	43.4957	41.4777	39.4597	37.4417	35.4237	33.4057	31.3877	29.3697	27.614	25.3336	23.3156	21.2976	19.2796	17.2616	15.2436	13.2256	11.2076	9.18955	7.17154
		25	100	97.9811	95.9621	93.9432	91.9243	89.9054	87.8864	85.8675	83.8486	81.8297	79.8107	77.7918	75.7729	73.754	71.735	69.7161	67.6972	65.6782	63.6593	61.6404	59.6215	57.6025	55.5836	53.5647	51.5458	49.5268	47.5079	45.489	43.4701	41.4511	39.4322	37.4133	35.3943	33.3754	31.3565	29.3376	27.5811	25.2997	23.2808	21.2619	19.2429	17.224	15.2051	13.1862	11.1672	9.1483	7.12937
		26	100	97.9802	95.9603	93.9405	91.9206	89.9008	87.8809	85.8611	83.8413	81.8214	79.8016	77.7817	75.7619	73.742	71.7222	69.7023	67.6825	65.6627	63.6428	61.623	59.6031	57.5833	55.5634	53.5436	51.5238	49.5039	47.4841	45.4642	43.4444	41.4245	39.4047	37.3849	35.365	33.3452	31.3253	29.3055	27.5482	25.2658	23.246	21.2261	19.2063	17.1864	15.1666	13.1467	11.1269	9.10705	7.0872
		27	100	97.9792	95.9585	93.9377	91.917	89.8962	87.8754	85.8547	83.8339	81.8132	79.7924	77.7716	75.7509	73.7301	71.7094	69.6886	67.6678	65.6471	63.6263	61.6056	59.5848	57.564	55.5433	53.5225	51.5018	49.481	47.4602	45.4395	43.4187	41.398	39.3772	37.3564	35.3357	33.3149	31.2942	29.2734	27.5153	25.2319	23.2111	21.1904	19.1696	17.1488	15.1281	13.1073	11.0866	9.06579	7.04503
		28	100	97.9783	95.9566	93.935	91.9133	89.8916	87.8699	85.8483	83.8266	81.8049	79.7832	77.7616	75.7399	73.7182	71.6965	69.6748	67.6532	65.6315	63.6098	61.5881	59.5665	57.5448	55.5231	53.5014	51.4798	49.4581	47.4364	45.4147	43.393	41.3714	39.3497	37.328	35.3063	33.2847	31.263	29.2413	27.4824	25.198	23.1763	21.1546	19.1329	17.1112	15.0896	13.0679	11.0462	9.02454	7.00286
		29	100	97.9774	95.9548	93.9322	91.9096	89.887	87.8644	85.8418	83.8193	81.7967	79.7741	77.7515	75.7289	73.7063	71.6837	69.6611	67.6385	65.6159	63.5933	61.5707	59.5481	57.5255	55.5029	53.4803	51.4578	49.4352	47.4126	45.39	43.3674	41.3448	39.3222	37.2996	35.277	33.2544	31.2318	29.2092	27.4496	25.164	23.1414	21.1188	19.0963	17.0737	15.0511	13.0285	11.0059	8.98329	6.96069
		30	100	97.9765	95.953	93.9295	91.906	89.8824	87.8589	85.8354	83.8119	81.7884	79.7649	77.7414	75.7179	73.6944	71.6709	69.6473	67.6238	65.6003	63.5768	61.5533	59.5298	57.5063	55.4828	53.4593	51.4358	49.4122	47.3887	45.3652	43.3417	41.3182	39.2947	37.2712	35.2477	33.2242	31.2006	29.1771	27.4167	25.1301	23.1066	21.0831	19.0596	17.0361	15.0126	12.9891	10.9655	8.94203	6.91852
		31	100	97.9756	95.9511	93.9267	91.9023	89.8779	87.8534	85.829	83.8046	81.7802	79.7557	77.7313	75.7069	73.6824	71.658	69.6336	67.6092	65.5847	63.5603	61.5359	59.5115	57.487	55.4626	53.4382	51.4137	49.3893	47.3649	45.3405	43.316	41.2916	39.2672	37.2428	35.2183	33.1939	31.1695	29.1451	27.3838	25.0962	23.0718	21.0473	19.0229	16.9985	14.9741	12.9496	10.9252	8.90078	6.87635
		32	100	97.9747	95.9493	93.924	91.8986	89.8733	87.8479	85.8226	83.7972	81.7719	79.7466	77.7212	75.6959	73.6705	71.6452	69.6198	67.5945	65.5692	63.5438	61.5185	59.4931	57.4678	55.4424	53.4171	51.3917	49.3664	47.3411	45.3157	43.2904	41.265	39.2397	37.2143	35.189	33.1637	31.1383	29.113	27.3509	25.0623	23.0369	21.0116	18.9862	16.9609	14.9356	12.9102	10.8849	8.85953	6.83418
		33	100	97.9737	95.9475	93.9212	91.895	89.8687	87.8424	85.8162	83.7899	81.7637	79.7374	77.7111	75.6849	73.6586	71.6324	69.6061	67.5798	65.5536	63.5273	61.501	59.4748	57.4485	55.4223	53.396	51.3697	49.3435	47.3172	45.291	43.2647	41.2384	39.2122	37.1859	35.1597	33.1334	31.1071	29.0809	27.318	25.0284	23.0021	20.9758	18.9496	16.9233	14.8971	12.8708	10.8445	8.81827	6.79201
		34	100	97.9728	95.9456	93.9185	91.8913	89.8641	87.8369	85.8098	83.7826	81.7554	79.7282	77.701	75.6739	73.6467	71.6195	69.5923	67.5652	65.538	63.5108	61.4836	59.4565	57.4293	55.4021	53.3749	51.3477	49.3206	47.2934	45.2662	43.239	41.2119	39.1847	37.1575	35.1303	33.1031	31.076	29.0488	27.2851	24.9944	22.9673	20.9401	18.9129	16.8857	14.8586	12.8314	10.8042	8.77702	6.74984
		35	100	97.9719	95.9438	93.9157	91.8876	89.8595	87.8314	85.8033	83.7752	81.7472	79.7191	77.691	75.6629	73.6348	71.6067	69.5786	67.5505	65.5224	63.4943	61.4662	59.4381	57.41	55.3819	53.3538	51.3257	49.2976	47.2696	45.2415	43.2134	41.1853	39.1572	37.1291	35.101	33.0729	31.0448	29.0167	27.2523	24.9605	22.9324	20.9043	18.8762	16.8481	14.82	12.792	10.7639	8.73576	6.70767
		36	100	97.971	95.942	93.913	91.884	89.8549	87.8259	85.7969	83.7679	81.7389	79.7099	77.6809	75.6519	73.6229	71.5938	69.5648	67.5358	65.5068	63.4778	61.4488	59.4198	57.3908	55.3618	53.3327	51.3037	49.2747	47.2457	45.2167	43.1877	41.1587	39.1297	37.1007	35.0717	33.0426	31.0136	28.9846	27.2194	24.9266	22.8976	20.8686	18.8396	16.8106	14.7815	12.7525	10.7235	8.69451	6.6655
		37	100	97.9701	95.9401	93.9102	91.8803	89.8504	87.8204	85.7905	83.7606	81.7307	79.7007	77.6708	75.6409	73.6109	71.581	69.5511	67.5212	65.4912	63.4613	61.4314	59.4014	57.3715	55.3416	53.3117	51.2817	49.2518	47.2219	45.192	43.162	41.1321	39.1022	37.0722	35.0423	33.0124	30.9825	28.9525	27.1865	24.8927	22.8628	20.8328	18.8029	16.773	14.743	12.7131	10.6832	8.65326	6.62333
		38	100	97.9692	95.9383	93.9075	91.8766	89.8458	87.8149	85.7841	83.7532	81.7224	79.6916	77.6607	75.6299	73.599	71.5682	69.5373	67.5065	65.4756	63.4448	61.414	59.3831	57.3523	55.3214	53.2906	51.2597	49.2289	47.198	45.1672	43.1364	41.1055	39.0747	37.0438	35.013	32.9821	30.9513	28.9204	27.1536	24.8588	22.8279	20.7971	18.7662	16.7354	14.7045	12.6737	10.6428	8.612	6.58116
		39	100	97.9682	95.9365	93.9047	91.873	89.8412	87.8094	85.7777	83.7459	81.7141	79.6824	77.6506	75.6189	73.5871	71.5553	69.5236	67.4918	65.4601	63.4283	61.3965	59.3648	57.333	55.3013	53.2695	51.2377	49.206	47.1742	45.1424	43.1107	41.0789	39.0472	37.0154	34.9836	32.9519	30.9201	28.8884	27.1207	24.8248	22.7931	20.7613	18.7296	16.6978	14.666	12.6343	10.6025	8.57075	6.53899
		40	100	97.9673	95.9346	93.902	91.8693	89.8366	87.8039	85.7713	83.7386	81.7059	79.6732	77.6405	75.6079	73.5752	71.5425	69.5098	67.4772	65.4445	63.4118	61.3791	59.3464	57.3138	55.2811	53.2484	51.2157	49.1831	47.1504	45.1177	43.085	41.0523	39.0197	36.987	34.9543	32.9216	30.889	28.8563	27.0878	24.7909	22.7582	20.7256	18.6929	16.6602	14.6275	12.5949	10.5622	8.5295	6.49682
		41	100	97.9664	95.9328	93.8992	91.8656	89.832	87.7984	85.7648	83.7312	81.6976	79.6641	77.6305	75.5969	73.5633	71.5297	69.4961	67.4625	65.4289	63.3953	61.3617	59.3281	57.2945	55.2609	53.2273	51.1937	49.1601	47.1265	45.0929	43.0594	41.0258	38.9922	36.9586	34.925	32.8914	30.8578	28.8242	27.055	24.757	22.7234	20.6898	18.6562	16.6226	14.589	12.5554	10.5218	8.48824	6.45465
		42	100	97.9655	95.931	93.8965	91.862	89.8274	87.7929	85.7584	83.7239	81.6894	79.6549	77.6204	75.5859	73.5514	71.5168	69.4823	67.4478	65.4133	63.3788	61.3443	59.3098	57.2753	55.2408	53.2062	51.1717	49.1372	47.1027	45.0682	43.0337	40.9992	38.9647	36.9301	34.8956	32.8611	30.8266	28.7921	27.0221	24.7231	22.6886	20.6541	18.6195	16.585	14.5505	12.516	10.4815	8.44699	6.41248
		43	100	97.9646	95.9291	93.8937	91.8583	89.8229	87.7874	85.752	83.7166	81.6811	79.6457	77.6103	75.5749	73.5394	71.504	69.4686	67.4332	65.3977	63.3623	61.3269	59.2914	57.256	55.2206	53.1852	51.1497	49.1143	47.0789	45.0434	43.008	40.9726	38.9372	36.9017	34.8663	32.8309	30.7954	28.76	26.9892	24.6892	22.6537	20.6183	18.5829	16.5474	14.512	12.4766	10.4412	8.40574	6.37031
		44	100	97.9637	95.9273	93.891	91.8546	89.8183	87.7819	85.7456	83.7092	81.6729	79.6366	77.6002	75.5639	73.5275	71.4912	69.4548	67.4185	65.3821	63.3458	61.3094	59.2731	57.2368	55.2004	53.1641	51.1277	49.0914	47.055	45.0187	42.9823	40.946	38.9097	36.8733	34.837	32.8006	30.7643	28.7279	26.9563	24.6552	22.6189	20.5826	18.5462	16.5099	14.4735	12.4372	10.4008	8.36448	6.32814
		45	100	97.9627	95.9255	93.8882	91.851	89.8137	87.7764	85.7392	83.7019	81.6646	79.6274	77.5901	75.5529	73.5156	71.4783	69.4411	67.4038	65.3666	63.3293	61.292	59.2548	57.2175	55.1802	53.143	51.1057	49.0685	47.0312	44.9939	42.9567	40.9194	38.8822	36.8449	34.8076	32.7704	30.7331	28.6958	26.9234	24.6213	22.5841	20.5468	18.5095	16.4723	14.435	12.3978	10.3605	8.32323	6.28597
		46	100	97.9618	95.9236	93.8855	91.8473	89.8091	87.7709	85.7328	83.6946	81.6564	79.6182	77.58	75.5419	73.5037	71.4655	69.4273	67.3891	65.351	63.3128	61.2746	59.2364	57.1983	55.1601	53.1219	51.0837	49.0455	47.0074	44.9692	42.931	40.8928	38.8546	36.8165	34.7783	32.7401	30.7019	28.6638	26.8905	24.5874	22.5492	20.511	18.4729	16.4347	14.3965	12.3583	10.3202	8.28197	6.2438
		47	100	97.9609	95.9218	93.8827	91.8436	89.8045	87.7654	85.7263	83.6872	81.6481	79.609	77.57	75.5309	73.4918	71.4527	69.4136	67.3745	65.3354	63.2963	61.2572	59.2181	57.179	55.1399	53.1008	51.0617	49.0226	46.9835	44.9444	42.9053	40.8662	38.8271	36.7881	34.749	32.7099	30.6708	28.6317	26.8577	24.5535	22.5144	20.4753	18.4362	16.3971	14.358	12.3189	10.2798	8.24072	6.20163
		48	100	97.96	95.92	93.88	91.84	89.7999	87.7599	85.7199	83.6799	81.6399	79.5999	77.5599	75.5199	73.4798	71.4398	69.3998	67.3598	65.3198	63.2798	61.2398	59.1998	57.1598	55.1197	53.0797	51.0397	48.9997	46.9597	44.9197	42.8797	40.8397	38.7996	36.7596	34.7196	32.6796	30.6396	28.5996	26.8248	24.5196	22.4796	20.4395	18.3995	16.3595	14.3195	12.2795	10.2395	8.19947	6.15946
		49	100	97.9591	95.9181	93.8772	91.8363	89.7954	87.7544	85.7135	83.6726	81.6316	79.5907	77.5498	75.5089	73.4679	71.427	69.3861	67.3451	65.3042	63.2633	61.2224	59.1814	57.1405	55.0996	53.0586	51.0177	48.9768	46.9359	44.8949	42.854	40.8131	38.7721	36.7312	34.6903	32.6494	30.6084	28.5675	26.7919	24.4856	22.4447	20.4038	18.3629	16.3219	14.281	12.2401	10.1991	8.15821	6.11729
		50	100	97.9582	95.9163	93.8745	91.8326	89.7908	87.7489	85.7071	83.6652	81.6234	79.5815	77.5397	75.4979	73.456	71.4142	69.3723	67.3305	65.2886	63.2468	61.2049	59.1631	57.1212	55.0794	53.0376	50.9957	48.9539	46.912	44.8702	42.8283	40.7865	38.7446	36.7028	34.6609	32.6191	30.5773	28.5354	26.759	24.4517	22.4099	20.368	18.3262	16.2843	14.2425	12.2007	10.1588	8.11696	6.07511
		51	100	97.9572	95.9145	93.8717	91.829	89.7862	87.7434	85.7007	83.6579	81.6151	79.5724	77.5296	75.4869	73.4441	71.4013	69.3586	67.3158	65.273	63.2303	61.1875	59.1448	57.102	55.0592	53.0165	50.9737	48.9309	46.8882	44.8454	42.8027	40.7599	38.7171	36.6744	34.6316	32.5889	30.5461	28.5033	26.7261	24.4178	22.375	20.3323	18.2895	16.2468	14.204	12.1612	10.1185	8.07571	6.03294
		52	100	97.9563	95.9126	93.869	91.8253	89.7816	87.7379	85.6942	83.6506	81.6069	79.5632	77.5195	75.4759	73.4322	71.3885	69.3448	67.3011	65.2575	63.2138	61.1701	59.1264	57.0827	55.0391	52.9954	50.9517	48.908	46.8644	44.8207	42.777	40.7333	38.6896	36.646	34.6023	32.5586	30.5149	28.4712	26.6932	24.3839	22.3402	20.2965	18.2528	16.2092	14.1655	12.1218	10.0781	8.03445	5.99077
		53	100	97.9554	95.9108	93.8662	91.8216	89.777	87.7324	85.6878	83.6432	81.5986	79.554	77.5094	75.4649	73.4203	71.3757	69.3311	67.2865	65.2419	63.1973	61.1527	59.1081	57.0635	55.0189	52.9743	50.9297	48.8851	46.8405	44.7959	42.7513	40.7067	38.6621	36.6175	34.5729	32.5283	30.4838	28.4392	26.6604	24.35	22.3054	20.2608	18.2162	16.1716	14.127	12.0824	10.0378	7.9932	5.9486
		54	100	97.9545	95.909	93.8635	91.818	89.7724	87.7269	85.6814	83.6359	81.5904	79.5449	77.4994	75.4539	73.4083	71.3628	69.3173	67.2718	65.2263	63.1808	61.1353	59.0898	57.0442	54.9987	52.9532	50.9077	48.8622	46.8167	44.7712	42.7257	40.6801	38.6346	36.5891	34.5436	32.4981	30.4526	28.4071	26.6275	24.316	22.2705	20.225	18.1795	16.134	14.0885	12.043	9.99746	7.95195	5.90643
		55	100	97.9536	95.9071	93.8607	91.8143	89.7679	87.7214	85.675	83.6286	81.5821	79.5357	77.4893	75.4429	73.3964	71.35	69.3036	67.2571	65.2107	63.1643	61.1178	59.0714	57.025	54.9786	52.9321	50.8857	48.8393	46.7928	44.7464	42.7	40.6536	38.6071	36.5607	34.5143	32.4678	30.4214	28.375	26.5946	24.2821	22.2357	20.1893	18.1428	16.0964	14.05	12.0036	9.95712	7.91069	5.86426
		56	100	97.9527	95.9053	93.858	91.8106	89.7633	87.7159	85.6686	83.6212	81.5739	79.5265	77.4792	75.4319	73.3845	71.3372	69.2898	67.2425	65.1951	63.1478	61.1004	59.0531	57.0057	54.9584	52.911	50.8637	48.8164	46.769	44.7217	42.6743	40.627	38.5796	36.5323	34.4849	32.4376	30.3902	28.3429	26.5617	24.2482	22.2009	20.1535	18.1062	16.0588	14.0115	11.9641	9.91678	7.86944	5.82209
		57	100	97.9517	95.9035	93.8552	91.8069	89.7587	87.7104	85.6622	83.6139	81.5656	79.5174	77.4691	75.4208	73.3726	71.3243	69.2761	67.2278	65.1795	63.1313	61.083	59.0347	56.9865	54.9382	52.89	50.8417	48.7934	46.7452	44.6969	42.6486	40.6004	38.5521	36.5039	34.4556	32.4073	30.3591	28.3108	26.5288	24.2143	22.166	20.1178	18.0695	16.0212	13.973	11.9247	9.87645	7.82818	5.77992
		58	100	97.9508	95.9016	93.8525	91.8033	89.7541	87.7049	85.6557	83.6066	81.5574	79.5082	77.459	75.4098	73.3607	71.3115	69.2623	67.2131	65.164	63.1148	61.0656	59.0164	56.9672	54.9181	52.8689	50.8197	48.7705	46.7213	44.6722	42.623	40.5738	38.5246	36.4754	34.4263	32.3771	30.3279	28.2787	26.4959	24.1804	22.1312	20.082	18.0328	15.9836	13.9345	11.8853	9.83611	7.78693	5.73775
		59	100	97.9499	95.8998	93.8497	91.7996	89.7495	87.6994	85.6493	83.5992	81.5491	79.499	77.4489	75.3988	73.3488	71.2987	69.2486	67.1985	65.1484	63.0983	61.0482	58.9981	56.948	54.8979	52.8478	50.7977	48.7476	46.6975	44.6474	42.5973	40.5472	38.4971	36.447	34.3969	32.3468	30.2967	28.2466	26.4631	24.1464	22.0964	20.0463	17.9962	15.9461	13.896	11.8459	9.79577	7.74568	5.69558
		60	100	97.949	95.898	93.847	91.7959	89.7449	87.6939	85.6429	83.5919	81.5409	79.4899	77.4389	75.3878	73.3368	71.2858	69.2348	67.1838	65.1328	63.0818	61.0308	58.9797	56.9287	54.8777	52.8267	50.7757	48.7247	46.6737	44.6227	42.5716	40.5206	38.4696	36.4186	34.3676	32.3166	30.2656	28.2146	26.4302	24.1125	22.0615	20.0105	17.9595	15.9085	13.8575	11.8064	9.75544	7.70442	5.65341
		61	100	97.9481	95.8961	93.8442	91.7923	89.7404	87.6884	85.6365	83.5846	81.5326	79.4807	77.4288	75.3768	73.3249	71.273	69.2211	67.1691	65.1172	63.0653	61.0133	58.9614	56.9095	54.8576	52.8056	50.7537	48.7018	46.6498	44.5979	42.546	40.494	38.4421	36.3902	34.3383	32.2863	30.2344	28.1825	26.3973	24.0786	22.0267	19.9747	17.9228	15.8709	13.819	11.767	9.7151	7.66317	5.61124
		62	100	97.9472	95.8943	93.8415	91.7886	89.7358	87.6829	85.6301	83.5772	81.5244	79.4715	77.4187	75.3658	73.313	71.2602	69.2073	67.1545	65.1016	63.0488	60.9959	58.9431	56.8902	54.8374	52.7845	50.7317	48.6788	46.626	44.5732	42.5203	40.4675	38.4146	36.3618	34.3089	32.2561	30.2032	28.1504	26.3644	24.0447	21.9918	19.939	17.8861	15.8333	13.7805	11.7276	9.67476	7.62192	5.56907
		63	100	97.9462	95.8925	93.8387	91.7849	89.7312	87.6774	85.6237	83.5699	81.5161	79.4624	77.4086	75.3548	73.3011	71.2473	69.1936	67.1398	65.086	63.0323	60.9785	58.9247	56.871	54.8172	52.7635	50.7097	48.6559	46.6022	44.5484	42.4946	40.4409	38.3871	36.3333	34.2796	32.2258	30.1721	28.1183	26.3315	24.0108	21.957	19.9032	17.8495	15.7957	13.742	11.6882	9.63443	7.58066	5.5269
		64	100	97.9453	95.8906	93.836	91.7813	89.7266	87.6719	85.6172	83.5626	81.5079	79.4532	77.3985	75.3438	73.2892	71.2345	69.1798	67.1251	65.0704	63.0158	60.9611	58.9064	56.8517	54.797	52.7424	50.6877	48.633	46.5783	44.5236	42.469	40.4143	38.3596	36.3049	34.2502	32.1956	30.1409	28.0862	26.2986	23.9768	21.9222	19.8675	17.8128	15.7581	13.7034	11.6488	9.59409	7.53941	5.48473
		65	100	97.9444	95.8888	93.8332	91.7776	89.722	87.6664	85.6108	83.5552	81.4996	79.444	77.3884	75.3328	73.2772	71.2216	69.1661	67.1105	65.0549	62.9993	60.9437	58.8881	56.8325	54.7769	52.7213	50.6657	48.6101	46.5545	44.4989	42.4433	40.3877	38.3321	36.2765	34.2209	32.1653	30.1097	28.0541	26.2658	23.9429	21.8873	19.8317	17.7761	15.7205	13.6649	11.6093	9.55375	7.49816	5.44256
		66	100	97.9435	95.887	93.8305	91.7739	89.7174	87.6609	85.6044	83.5479	81.4914	79.4349	77.3784	75.3218	73.2653	71.2088	69.1523	67.0958	65.0393	62.9828	60.9262	58.8697	56.8132	54.7567	52.7002	50.6437	48.5872	46.5307	44.4741	42.4176	40.3611	38.3046	36.2481	34.1916	32.1351	30.0785	28.022	26.2329	23.909	21.8525	19.796	17.7395	15.683	13.6264	11.5699	9.51342	7.4569	5.40039
		67	100	97.9426	95.8851	93.8277	91.7703	89.7128	87.6554	85.598	83.5406	81.4831	79.4257	77.3683	75.3108	73.2534	71.196	69.1385	67.0811	65.0237	62.9663	60.9088	58.8514	56.794	54.7365	52.6791	50.6217	48.5642	46.5068	44.4494	42.392	40.3345	38.2771	36.2197	34.1622	32.1048	30.0474	27.9899	26.2	23.8751	21.8177	19.7602	17.7028	15.6454	13.5879	11.5305	9.47308	7.41565	5.35822
		68	100	97.9417	95.8833	93.825	91.7666	89.7083	87.6499	85.5916	83.5332	81.4749	79.4165	77.3582	75.2998	73.2415	71.1831	69.1248	67.0665	65.0081	62.9498	60.8914	58.8331	56.7747	54.7164	52.658	50.5997	48.5413	46.483	44.4246	42.3663	40.3079	38.2496	36.1913	34.1329	32.0746	30.0162	27.9579	26.1671	23.8412	21.7828	19.7245	17.6661	15.6078	13.5494	11.4911	9.43274	7.3744	5.31605
		69	100	97.9407	95.8815	93.8222	91.7629	89.7037	87.6444	85.5852	83.5259	81.4666	79.4074	77.3481	75.2888	73.2296	71.1703	69.111	67.0518	64.9925	62.9333	60.874	58.8147	56.7555	54.6962	52.6369	50.5777	48.5184	46.4591	44.3999	42.3406	40.2814	38.2221	36.1628	34.1036	32.0443	29.985	27.9258	26.1342	23.8072	21.748	19.6887	17.6295	15.5702	13.5109	11.4517	9.39241	7.33314	5.27388
		70	100	97.9398	95.8796	93.8195	91.7593	89.6991	87.6389	85.5787	83.5186	81.4584	79.3982	77.338	75.2778	73.2177	71.1575	69.0973	67.0371	64.9769	62.9168	60.8566	58.7964	56.7362	54.676	52.6159	50.5557	48.4955	46.4353	44.3751	42.315	40.2548	38.1946	36.1344	34.0742	32.0141	29.9539	27.8937	26.1013	23.7733	21.7131	19.653	17.5928	15.5326	13.4724	11.4122	9.35207	7.29189	5.23171
		71	100	97.9389	95.8778	93.8167	91.7556	89.6945	87.6334	85.5723	83.5112	81.4501	79.389	77.3279	75.2668	73.2057	71.1446	69.0835	67.0224	64.9614	62.9003	60.8392	58.7781	56.717	54.6559	52.5948	50.5337	48.4726	46.4115	44.3504	42.2893	40.2282	38.1671	36.106	34.0449	31.9838	29.9227	27.8616	26.0685	23.7394	21.6783	19.6172	17.5561	15.495	13.4339	11.3728	9.31173	7.25063	5.18954
		72	100	97.938	95.876	93.814	91.7519	89.6899	87.6279	85.5659	83.5039	81.4419	79.3799	77.3178	75.2558	73.1938	71.1318	69.0698	67.0078	64.9458	62.8838	60.8217	58.7597	56.6977	54.6357	52.5737	50.5117	48.4497	46.3876	44.3256	42.2636	40.2016	38.1396	36.0776	34.0156	31.9535	29.8915	27.8295	26.0356	23.7055	21.6435	19.5815	17.5194	15.4574	13.3954	11.3334	9.27139	7.20938	5.14737
		73.13	100	97.937	95.8739	93.8109	91.7478	89.6848	87.6217	85.5587	83.4956	81.4326	79.3695	77.3065	75.2434	73.1804	71.1173	69.0543	66.9912	64.9282	62.8651	60.8021	58.739	56.676	54.6129	52.5499	50.4868	48.4238	46.3607	44.2977	42.2346	40.1716	38.1085	36.0455	33.9824	31.9194	29.8563	27.7933	25.9984	23.6672	21.6041	19.5411	17.478	15.415	13.3519	11.2889	9.22581	7.16276	5.09971
		74	100	97.9362	95.8723	93.8085	91.7446	89.6808	87.6169	85.5531	83.4892	81.4254	79.3615	77.2977	75.2338	73.17	71.1061	69.0423	66.9784	64.9146	62.8507	60.7869	58.7231	56.6592	54.5954	52.5315	50.4677	48.4038	46.34	44.2761	42.2123	40.1484	38.0846	36.0207	33.9569	31.893	29.8292	27.7653	25.9698	23.6377	21.5738	19.51	17.4461	15.3823	13.3184	11.2546	9.19072	7.12687	5.06303
		75	100	97.9352	95.8705	93.8057	91.7409	89.6762	87.6114	85.5467	83.4819	81.4171	79.3524	77.2876	75.2228	73.1581	71.0933	69.0285	66.9638	64.899	62.8342	60.7695	58.7047	56.64	54.5752	52.5104	50.4457	48.3809	46.3161	44.2514	42.1866	40.1218	38.0571	35.9923	33.9276	31.8628	29.798	27.7333	25.9369	23.6037	21.539	19.4742	17.4094	15.3447	13.2799	11.2151	9.15038	7.08562	5.02086
		76	100	97.9343	95.8686	93.803	91.7373	89.6716	87.6059	85.5402	83.4746	81.4089	79.3432	77.2775	75.2118	73.1462	71.0805	69.0148	66.9491	64.8834	62.8177	60.7521	58.6864	56.6207	54.555	52.4893	50.4237	48.358	46.2923	44.2266	42.1609	40.0953	38.0296	35.9639	33.8982	31.8325	29.7669	27.7012	25.904	23.5698	21.5041	19.4385	17.3728	15.3071	13.2414	11.1757	9.11005	7.04437	4.97869
		77	100	97.9334	95.8668	93.8002	91.7336	89.667	87.6004	85.5338	83.4672	81.4006	79.334	77.2674	75.2008	73.1342	71.0676	69.001	66.9344	64.8678	62.8012	60.7346	58.6681	56.6015	54.5349	52.4683	50.4017	48.3351	46.2685	44.2019	42.1353	40.0687	38.0021	35.9355	33.8689	31.8023	29.7357	27.6691	25.8711	23.5359	21.4693	19.4027	17.3361	15.2695	13.2029	11.1363	9.06971	7.00311	4.93652
		78	100	97.9325	95.865	93.7975	91.7299	89.6624	87.5949	85.5274	83.4599	81.3924	79.3249	77.2573	75.1898	73.1223	71.0548	68.9873	66.9198	64.8523	62.7847	60.7172	58.6497	56.5822	54.5147	52.4472	50.3797	48.3121	46.2446	44.1771	42.1096	40.0421	37.9746	35.9071	33.8395	31.772	29.7045	27.637	25.8383	23.502	21.4345	19.3669	17.2994	15.2319	13.1644	11.0969	9.02937	6.96186	4.89434
		79	100	97.9316	95.8631	93.7947	91.7263	89.6578	87.5894	85.521	83.4526	81.3841	79.3157	77.2473	75.1788	73.1104	71.042	68.9735	66.9051	64.8367	62.7682	60.6998	58.6314	56.5629	54.4945	52.4261	50.3577	48.2892	46.2208	44.1524	42.0839	40.0155	37.9471	35.8786	33.8102	31.7418	29.6733	27.6049	25.8054	23.4681	21.3996	19.3312	17.2628	15.1943	13.1259	11.0575	8.98904	6.92061	4.85217
		80	100	97.9307	95.8613	93.792	91.7226	89.6533	87.5839	85.5146	83.4452	81.3759	79.3065	77.2372	75.1678	73.0985	71.0291	68.9598	66.8904	64.8211	62.7517	60.6824	58.613	56.5437	54.4743	52.405	50.3357	48.2663	46.197	44.1276	42.0583	39.9889	37.9196	35.8502	33.7809	31.7115	29.6422	27.5728	25.7725	23.4341	21.3648	19.2954	17.2261	15.1567	13.0874	11.018	8.9487	6.87935	4.81
		81	100	97.9297	95.8595	93.7892	91.7189	89.6487	87.5784	85.5081	83.4379	81.3676	79.2974	77.2271	75.1568	73.0866	71.0163	68.946	66.8758	64.8055	62.7352	60.665	58.5947	56.5244	54.4542	52.3839	50.3137	48.2434	46.1731	44.1029	42.0326	39.9623	37.8921	35.8218	33.7515	31.6813	29.611	27.5407	25.7396	23.4002	21.3299	19.2597	17.1894	15.1192	13.0489	10.9786	8.90836	6.8381	4.76783
		82	100	97.9288	95.8576	93.7865	91.7153	89.6441	87.5729	85.5017	83.4306	81.3594	79.2882	77.217	75.1458	73.0746	71.0035	68.9323	66.8611	64.7899	62.7187	60.6476	58.5764	56.5052	54.434	52.3628	50.2917	48.2205	46.1493	44.0781	42.0069	39.9357	37.8646	35.7934	33.7222	31.651	29.5798	27.5087	25.7067	23.3663	21.2951	19.2239	17.1528	15.0816	13.0104	10.9392	8.86803	6.79684	4.72566
		83	100	97.9279	95.8558	93.7837	91.7116	89.6395	87.5674	85.4953	83.4232	81.3511	79.279	77.2069	75.1348	73.0627	70.9906	68.9185	66.8464	64.7743	62.7022	60.6301	58.558	56.4859	54.4138	52.3417	50.2696	48.1976	46.1255	44.0534	41.9813	39.9092	37.8371	35.765	33.6929	31.6208	29.5487	27.4766	25.6738	23.3324	21.2603	19.1882	17.1161	15.044	12.9719	10.8998	8.82769	6.75559	4.68349
		84	100	97.927	95.854	93.781	91.7079	89.6349	87.5619	85.4889	83.4159	81.3429	79.2699	77.1968	75.1238	73.0508	70.9778	68.9048	66.8318	64.7587	62.6857	60.6127	58.5397	56.4667	54.3937	52.3207	50.2476	48.1746	46.1016	44.0286	41.9556	39.8826	37.8096	35.7365	33.6635	31.5905	29.5175	27.4445	25.641	23.2985	21.2254	19.1524	17.0794	15.0064	12.9334	10.8604	8.78735	6.71434	4.64132
		85	100	97.9261	95.8521	93.7782	91.7043	89.6303	87.5564	85.4825	83.4085	81.3346	79.2607	77.1868	75.1128	73.0389	70.965	68.891	66.8171	64.7432	62.6692	60.5953	58.5214	56.4474	54.3735	52.2996	50.2256	48.1517	46.0778	44.0039	41.9299	39.856	37.7821	35.7081	33.6342	31.5603	29.4863	27.4124	25.6081	23.2645	21.1906	19.1167	17.0427	14.9688	12.8949	10.8209	8.74702	6.67308	4.59915
		86	100	97.9252	95.8503	93.7755	91.7006	89.6258	87.5509	85.4761	83.4012	81.3264	79.2515	77.1767	75.1018	73.027	70.9521	68.8773	66.8024	64.7276	62.6527	60.5779	58.503	56.4282	54.3533	52.2785	50.2036	48.1288	46.0539	43.9791	41.9042	39.8294	37.7546	35.6797	33.6049	31.53	29.4552	27.3803	25.5752	23.2306	21.1558	19.0809	17.0061	14.9312	12.8564	10.7815	8.70668	6.63183	4.55698
		87	100	97.9242	95.8485	93.7727	91.6969	89.6212	87.5454	85.4696	83.3939	81.3181	79.2424	77.1666	75.0908	73.0151	70.9393	68.8635	66.7878	64.712	62.6362	60.5605	58.4847	56.4089	54.3332	52.2574	50.1816	48.1059	46.0301	43.9543	41.8786	39.8028	37.7271	35.6513	33.5755	31.4998	29.424	27.3482	25.5423	23.1967	21.1209	19.0452	16.9694	14.8936	12.8179	10.7421	8.66634	6.59058	4.51481
		88	100	97.9233	95.8466	93.77	91.6933	89.6166	87.5399	85.4632	83.3865	81.3099	79.2332	77.1565	75.0798	73.0031	70.9265	68.8498	66.7731	64.6964	62.6197	60.543	58.4664	56.3897	54.313	52.2363	50.1596	48.083	46.0063	43.9296	41.8529	39.7762	37.6995	35.6229	33.5462	31.4695	29.3928	27.3161	25.5094	23.1628	21.0861	19.0094	16.9327	14.856	12.7794	10.7027	8.626	6.54932	4.47264
		89	100	97.9224	95.8448	93.7672	91.6896	89.612	87.5344	85.4568	83.3792	81.3016	79.224	77.1464	75.0688	72.9912	70.9136	68.836	66.7584	64.6808	62.6032	60.5256	58.448	56.3704	54.2928	52.2152	50.1376	48.06	45.9824	43.9048	41.8272	39.7496	37.672	35.5944	33.5168	31.4393	29.3617	27.2841	25.4765	23.1289	21.0513	18.9737	16.8961	14.8185	12.7409	10.6633	8.58567	6.50807	4.43047
		90	100	97.9215	95.843	93.7645	91.6859	89.6074	87.5289	85.4504	83.3719	81.2934	79.2148	77.1363	75.0578	72.9793	70.9008	68.8223	66.7438	64.6652	62.5867	60.5082	58.4297	56.3512	54.2727	52.1942	50.1156	48.0371	45.9586	43.8801	41.8016	39.7231	37.6445	35.566	33.4875	31.409	29.3305	27.252	25.4437	23.0949	21.0164	18.9379	16.8594	14.7809	12.7024	10.6238	8.54533	6.46682	4.3883
		91	100	97.9206	95.8411	93.7617	91.6823	89.6028	87.5234	85.444	83.3645	81.2851	79.2057	77.1262	75.0468	72.9674	70.888	68.8085	66.7291	64.6497	62.5702	60.4908	58.4114	56.3319	54.2525	52.1731	50.0936	48.0142	45.9348	43.8553	41.7759	39.6965	37.617	35.5376	33.4582	31.3787	29.2993	27.2199	25.4108	23.061	20.9816	18.9022	16.8227	14.7433	12.6639	10.5844	8.50499	6.42556	4.34613
		92	100	97.9197	95.8393	93.759	91.6786	89.5983	87.5179	85.4376	83.3572	81.2769	79.1965	77.1162	75.0358	72.9555	70.8751	68.7948	66.7144	64.6341	62.5537	60.4734	58.393	56.3127	54.2323	52.152	50.0716	47.9913	45.9109	43.8306	41.7502	39.6699	37.5895	35.5092	33.4288	31.3485	29.2681	27.1878	25.3779	23.0271	20.9467	18.8664	16.7861	14.7057	12.6254	10.545	8.46466	6.38431	4.30396
		93	100	97.9187	95.8375	93.7562	91.6749	89.5937	87.5124	85.4311	83.3499	81.2686	79.1873	77.1061	75.0248	72.9435	70.8623	68.781	66.6998	64.6185	62.5372	60.456	58.3747	56.2934	54.2122	52.1309	50.0496	47.9684	45.8871	43.8058	41.7246	39.6433	37.562	35.4808	33.3995	31.3182	29.237	27.1557	25.345	22.9932	20.9119	18.8306	16.7494	14.6681	12.5869	10.5056	8.42432	6.34306	4.26179
		94	100	97.9178	95.8356	93.7535	91.6713	89.5891	87.5069	85.4247	83.3425	81.2604	79.1782	77.096	75.0138	72.9316	70.8494	68.7673	66.6851	64.6029	62.5207	60.4385	58.3564	56.2742	54.192	52.1098	50.0276	47.9454	45.8633	43.7811	41.6989	39.6167	37.5345	35.4524	33.3702	31.288	29.2058	27.1236	25.3121	22.9593	20.8771	18.7949	16.7127	14.6305	12.5483	10.4662	8.38398	6.3018	4.21962
		95	100	97.9169	95.8338	93.7507	91.6676	89.5845	87.5014	85.4183	83.3352	81.2521	79.169	77.0859	75.0028	72.9197	70.8366	68.7535	66.6704	64.5873	62.5042	60.4211	58.338	56.2549	54.1718	52.0887	50.0056	47.9225	45.8394	43.7563	41.6732	39.5901	37.507	35.4239	33.3408	31.2577	29.1746	27.0915	25.2792	22.9253	20.8422	18.7591	16.676	14.5929	12.5098	10.4267	8.34365	6.26055	4.17745
		96	100	97.916	95.832	93.748	91.6639	89.5799	87.4959	85.4119	83.3279	81.2439	79.1598	77.0758	74.9918	72.9078	70.8238	68.7398	66.6557	64.5717	62.4877	60.4037	58.3197	56.2357	54.1517	52.0676	49.9836	47.8996	45.8156	43.7316	41.6476	39.5635	37.4795	35.3955	33.3115	31.2275	29.1435	27.0595	25.2464	22.8914	20.8074	18.7234	16.6394	14.5554	12.4713	10.3873	8.30331	6.21929	4.13528
		97	100	97.9151	95.8301	93.7452	91.6603	89.5753	87.4904	85.4055	83.3205	81.2356	79.1507	77.0657	74.9808	72.8959	70.8109	68.726	66.6411	64.5561	62.4712	60.3863	58.3014	56.2164	54.1315	52.0466	49.9616	47.8767	45.7918	43.7068	41.6219	39.537	37.452	35.3671	33.2822	31.1972	29.1123	27.0274	25.2135	22.8575	20.7726	18.6876	16.6027	14.5178	12.4328	10.3479	8.26297	6.17804	4.09311
		98	100	97.9142	95.8283	93.7425	91.6566	89.5708	87.4849	85.3991	83.3132	81.2274	79.1415	77.0557	74.9698	72.884	70.7981	68.7123	66.6264	64.5406	62.4547	60.3689	58.283	56.1972	54.1113	52.0255	49.9396	47.8538	45.7679	43.6821	41.5962	39.5104	37.4245	35.3387	33.2528	31.167	29.0811	26.9953	25.1806	22.8236	20.7377	18.6519	16.566	14.4802	12.3943	10.3085	8.22264	6.13679	4.05094
		99	100	97.9132	95.8265	93.7397	91.6529	89.5662	87.4794	85.3926	83.3059	81.2191	79.1323	77.0456	74.9588	72.872	70.7853	68.6985	66.6117	64.525	62.4382	60.3514	58.2647	56.1779	54.0911	52.0044	49.9176	47.8309	45.7441	43.6573	41.5706	39.4838	37.397	35.3103	33.2235	31.1367	29.05	26.9632	25.1477	22.7897	20.7029	18.6161	16.5294	14.4426	12.3558	10.2691	8.1823	6.09553	4.00877
		100	100	97.9123	95.8246	93.737	91.6493	89.5616	87.4739	85.3862	83.2985	81.2109	79.1232	77.0355	74.9478	72.8601	70.7724	68.6848	66.5971	64.5094	62.4217	60.334	58.2463	56.1587	54.071	51.9833	49.8956	47.8079	45.7203	43.6326	41.5449	39.4572	37.3695	35.2818	33.1942	31.1065	29.0188	26.9311	25.1148	22.7557	20.6681	18.5804	16.4927	14.405	12.3173	10.2296	8.14196	6.05428	3.9666
[truncated: 4 more columns]

[truncated: 28 more sheets: IR.2e, Fig.2e, IR.4e, Fig.4e, IR.4f, Fig.4f, IR.4g, Fig.4g, IR.4h, Fig.4h, ED.4i, Fig.4i, ED.4j, Fig.4j, ED.4k, Fig.4k, ED.4l, Fig.4l, ED.5i, Fig.5i …]
