# Supplementary material for: Advanced parametrization for the production of high-energy solid-state lithium pouch cells containing polymer electrolytes
Source: Nat Commun. 2024 Jul 12;15:5860. doi: 10.1038/s41467-024-50075-9 (PMC11245499; doi:10.1038/s41467-024-50075-9)
Supplement: Supplementary file 3 — Supplementary Data 1 [file 41467_2024_50075_MOESM3_ESM.zip › SolidXCell Instruction.txt]

SolidXCell Instruction
"SolidXCell" is a dynamic toolkit for solid-state battery design, merging 'Solid' for robustness and focus with 'XCell,' a subtle nod to Excel, with the versatility denoted by 'X.' It signifies a comprehensive approach to battery design represented by the dual reference to battery 'cells' and Excel spreadsheet 'cells.'


** In case the readers open the file as XLSX instead of XLSM after download, edit the Excel file format from ‘XLXS’ to ‘XLSM’ for functional VBA macro, and navigate to the Properties - General tab - Unblock the security option.


1. Inventory Sheet (Name change prohibited)
- Purpose: A library of materials used in battery cell design, including anode, cathode, electrolyte, binder, conducting agent, etc.
- Adding Materials: Users can manually add new materials and categorize them as needed.
- Linking Inventory: To link the inventory information to cell design sheets, click the "INVENTORY" button located in the A1 cell.


2. Internal Resistance Sheet (noted as IR.nx, name change allowed)
- Purpose: Designing composite electrodes at the particle level using a core(AM)-shell(SE) model.
- Material Selection: Choose materials from the drop-down menu in cells D2 to G2.
- Composition Calculations: Enter gravimetric composition in D4 to G4; the volumetric composition is then automatically calculated based on each material's true density.
- Radius and Thickness Calculation: Input the average radius of AM in D7 to calculate the shell thickness of SE.
- Resistance Calculation: Provide the pressed shell thickness in G8 to calculate the areal-specific resistance, which depends on the ionic conductivity and volumetric composition.


3. Cell Design Sheet (noted as ED.nx, name change allowed)
- Purpose: Designing at the cell level.
- Material Selection: Choose materials from the drop-down menu in cells B2, B6, B9, B12, B35, B43, D2, D6, D9, D12, D35, D43, G1, G7, G19.
- Composition and Density Calculations: Enter gravimetric composition in specified cells to automatically calculate volumetric composition and electrode density. These are guided by balance and percolation thresholds.
- Electrode Loading and Other Components: Assign electrode loading (guided by loading threshold) weight and other cell components (current collector, lead tab, electrolyte, separator, package) after inventory linkage.
- Dynamic Illustrations and Diagrams: Generate top-view and side-view designs using "TOP-VIEW" and "SIDE-VIEW" buttons. Automatically depicts pie-chart diagrams for specific energy and energy density compositions.


4. Fig. Sheet (noted as Fig.nx, name change allowed)
- Purpose: Generating tables for contour plots using VBA automatic macros.
- Setting Formula: State the formula to be calculated in K1, with 'V' and 'H' representing vertical and horizontal headers respectively.
- Defining Headers: Define each header from MIN (starting point) to MAX (ending point) with specified intervals.
- Matrix Generation: By clicking the "MATRIX GENERATION" button, the contour plot table will be generated.


Contact: Jinsoo Kim (jkim@kier.re.kr, boxzony@gmail.com)
This toolkit is available according to the CC-BY-NC-ND license. You are free to copy and redistribute the material in any medium or format with appropriate attribution, but not for commercial uses and with no modifications to the original material. 
